# Supplementary material for: Systematic Analysis of bHLH Transcription Factors in Cassava Uncovers Their Roles in Postharvest Physiological Deterioration and Cyanogenic Glycosides Biosynthesis
Source: Front Plant Sci. 2022 Jun 16;13:901128. doi: 10.3389/fpls.2022.901128 (PMC9249602; doi:10.3389/fpls.2022.901128)
Supplement: Supplementary file 1 [file Table_1.XLSX]

## Sheet: Sheet1
Supplementary Table 1. Gene specific primers of 15 MebHLHs and 3 MeCYPs used for qPCR amplification.
Genes	Forward Primer (5' to 3')	Reverse Primer (5' to 3')
MeActin	TGATGAGTCTGGTCCATCCA	CCTCCTACGACCCAATCTCA
MebHLH6	CACCACCAACACCCTCCTGA	GGAAACCATTTTGACTGGAGG
MebHLH11	GGCAAGTTTGTCCCCATCAAG	GAAGCCTCCTCGGCACTAACC
MebHLH39	CGTCGGCGGCTTCTAAGAATA	GTCCATCTTGCTAATGTTAGGGA
MebHLH44	AGACTTTGGGAGCTTTTCCTGA	CTGCACCCCTTCTTCGTTTCC
MebHLH45	GACACTTGGGAAACTATGCCGA	GGAGGGAGTGTGGCTGCAAG
MebHLH67	GGCCCATGAACTCCATTGAT	GAAATCAGCTTGTGGGTTTGGC
MebHLH72	CCTCACAAATTCCAGGGCTC	CAGGCAAAAGGTCAGAGCGG
MebHLH86	CCATCAAGCAGAACACCAGC	ATCCATATCAGGGCTCGAAG
MebHLH87	TGTCGGAGTTTCAACAGCAGG	CATGGAAATCCCATCGTCCTC
MebHLH89	CCAGGGCTGTCGATTCTGTCA	TCTTGGGTGGGGGTCGAGGGT
MebHLH104	CGAGCAGGATTTGGAGGATTAC	AAGGAGGGTAGGAGGAGTAGC
MebHLH114	GCTGAGAAATCCGCAACATGG	AGAGGCTTTAGCTCGTCGTG
MebHLH115	TTCCAGCAGTGGCAACGAAT	TACTGTTGTTCTCCGACGCC
MebHLH134	AGGTTCTAATGGGGTTCTGCG	CAGAACCTTGGCCTCAGACATC
MebHLH142	ACTGTTAATTCTGTTGGTGGCG	TGCTTCATCGACAATGGTGGAC
MeCYP79D1	GATAAAAGAGCTGAGGAGGCTGATA	ACACCATTTTTCTGATCACATTCCC
MeCYP79D2	ACTTCAGAGATCATTTCTCCAGCTA	ACATTCTTGTTGCTCTTGTACTGGT
MeCYP71E	CAAAAGAAAGGACTCAAACTCCCTC	GTACATCACAGGGCCATATTTCTTG
