# Supplementary material for: Systematic Analysis of bHLH Transcription Factors in Cassava Uncovers Their Roles in Postharvest Physiological Deterioration and Cyanogenic Glycosides Biosynthesis
Source: Front Plant Sci. 2022 Jun 16;13:901128. doi: 10.3389/fpls.2022.901128 (PMC9249602; doi:10.3389/fpls.2022.901128)
Supplement: Supplementary file 2 [file Table_2.XLSX]

## Sheet: Sheet1
Supplementary Table 2. Gene specific primers used for VIGS and sequencing primer.
Genes	Forward Primer (5' to 3')	Reverse Primer (5' to 3')
MeChlD	agtggtctctgtccagtcct AACTGCCTTGTTGCTTGG	ggtctcagcagaccacaagt AGACCCAATGAGTCTGTCC
MebHLH72	agtggtctctgtccagtcct ATGCAGCCCGATAACTCC	ggtctcagcagaccacaagt AGCTTTGTCTGTCTTAGA
MebHLH114	agtggtctctgtccagtcct ACTGGCTTCTCTCATCCC	ggtctcagcagaccacaagt TCTTCTTCAATAATGGTA
CsCMV	TGGGCGCTAATTAGTTTACTGCA	GGTCAAGACGGCTCAACTCTTCA
