# Supplementary material for: Systematic Analysis of bHLH Transcription Factors in Cassava Uncovers Their Roles in Postharvest Physiological Deterioration and Cyanogenic Glycosides Biosynthesis
Source: Front Plant Sci. 2022 Jun 16;13:901128. doi: 10.3389/fpls.2022.901128 (PMC9249602; doi:10.3389/fpls.2022.901128)
Supplement: Supplementary file 3 [file Table_3.XLSX]

## Sheet: Sheet1
bHLH name	gene accession	chromosome locus	length	MV(Da)	pI	subcellular location
Supplementary Table 3. Detailed information of 148 MebHLH proteins in cassava.
Mebhlh1	Manes.01G054100	Chromosome01	571	63233.1	9.61	nucl
Mebhlh2	Manes.01G054300	Chromosome01	261	29441.6	4.48	nucl
Mebhlh3	Manes.01G056200	Chromosome01	526	57338.9	6.07	nucl
Mebhlh4	Manes.01G059300	Chromosome01	453	49861.9	8.41	nucl
Mebhlh5	Manes.01G104200	Chromosome01	283	30639	7.51	nucl
Mebhlh6	Manes.01G110600	Chromosome01	238	26874.2	9.49	nucl
Mebhlh7	Manes.01G145900	Chromosome01	277	31478.7	4.72	nucl
Mebhlh8	Manes.01G193400	Chromosome01	367	40735.3	6.3	nucl
Mebhlh9	Manes.01G199900	Chromosome01	252	28743.5	8.87	nucl
Mebhlh10	Manes.01G201900	Chromosome01	413	45848.4	6.87	nucl
Mebhlh11	Manes.01G208400	Chromosome01	461	48223.1	6.51	nucl
Mebhlh12	Manes.01G239200	Chromosome01	334	36649.1	5	nucl
Mebhlh13	Manes.01G241700	Chromosome01	338	37588.3	6.18	nucl
Mebhlh14	Manes.01G245600	Chromosome01	180	20396.9	10.11	nucl
Mebhlh15	Manes.01G269700	Chromosome01	347	38632.1	6.72	nucl
Mebhlh16	Manes.02G002300	Chromosome02	552	59180.8	6.11	nucl
Mebhlh17	Manes.02G002400	Chromosome02	275	30216.7	8.05	nucl
Mebhlh18	Manes.02G019350	Chromosome02	422	46807.4	7.58	nucl
Mebhlh19	Manes.02G060100	Chromosome02	349	39038.5	7.24	nucl
Mebhlh20	Manes.02G068800	Chromosome02	339	36632.7	4.73	nucl
Mebhlh21	Manes.02G075100	Chromosome02	478	53400.3	5.86	nucl
Mebhlh22	Manes.02G095100	Chromosome02	456	50217.6	5.41	nucl
Mebhlh23	Manes.02G145400	Chromosome02	328	36616.1	6.06	nucl
Mebhlh24	Manes.02G148500	Chromosome02	532	58460.3	7.8	nucl
Mebhlh25	Manes.02G197900	Chromosome02	235	26509.1	10.32	nucl
Mebhlh26	Manes.03G034700	Chromosome03	357	39464.9	6.19	nucl
Mebhlh27	Manes.03G122100	Chromosome03	539	58836.4	5.51	nucl
Mebhlh28	Manes.03G148500	Chromosome03	336	37052.4	4.84	nucl
Mebhlh29	Manes.03G165600	Chromosome03	188	21066.2	9.81	nucl
Mebhlh30	Manes.03G184300	Chromosome03	236	26774.9	7.74	chlo
Mebhlh31	Manes.04G054500	Chromosome04	281	30257.5	7.06	nucl
Mebhlh32	Manes.04G072000	Chromosome04	207	22836.7	6.76	nucl
Mebhlh33	Manes.04G088800	Chromosome04	421	46410.2	8.1	nucl
Mebhlh34	Manes.04G092400	Chromosome04	239	27254.8	7.61	nucl
Mebhlh35	Manes.05G008000	Chromosome05	239	26895.4	4.76	nucl
Mebhlh36	Manes.05G015800	Chromosome05	245	27784.3	4.6	nucl
Mebhlh37	Manes.05G018200	Chromosome05	89	10056.4	8.51	nucl
Mebhlh38	Manes.05G022000	Chromosome05	350	38761.2	7.94	nucl
Mebhlh39	Manes.05G049900	Chromosome05	320	35577.3	7.66	nucl
Mebhlh40	Manes.05G075400	Chromosome05	354	39520.4	4.93	nucl
Mebhlh41	Manes.05G094700	Chromosome05	350	39581.2	4.36	nucl
Mebhlh42	Manes.05G174800	Chromosome05	333	37211.6	6.52	nucl
Mebhlh43	Manes.05G175600	Chromosome05	333	35598.3	5.99	nucl
Mebhlh44	Manes.05G181100	Chromosome05	405	43990.3	5.76	chlo
Mebhlh45	Manes.05G187300	Chromosome05	249	27109.4	7.98	nucl
Mebhlh46	Manes.05G198200	Chromosome05	263	28982.8	7.86	nucl
Mebhlh47	Manes.05G200500	Chromosome05	526	59850.1	7.94	nucl
Mebhlh48	Manes.06G018700	Chromosome06	235	25625.8	8.04	nucl
Mebhlh49	Manes.06G052000	Chromosome06	219	24802.7	5.84	nucl
Mebhlh50	Manes.06G066700	Chromosome06	195	21834.2	8.49	nucl
Mebhlh51	Manes.06G072600	Chromosome06	401	45534.9	5.35	nucl
Mebhlh52	Manes.06G079000	Chromosome06	680	76464.9	4.74	nucl
Mebhlh53	Manes.06G080300	Chromosome06	563	61807.8	7.11	nucl
Mebhlh54	Manes.06G094500	Chromosome06	379	42374	4.55	chlo
Mebhlh55	Manes.06G098500	Chromosome06	269	29504.5	6.94	nucl
Mebhlh56	Manes.06G103800	Chromosome06	488	54265.8	5.37	cyto
Mebhlh57	Manes.06G125100	Chromosome06	612	67096.7	6.46	nucl
Mebhlh58	Manes.06G125900	Chromosome06	349	38604.6	6.69	nucl
Mebhlh59	Manes.06G140500	Chromosome06	397	45385	5.52	nucl
Mebhlh60	Manes.06G140600	Chromosome06	348	39322	4.37	nucl
Mebhlh61	Manes.06G140700	Chromosome06	249	27551.3	7.67	nucl
Mebhlh62	Manes.06G157200	Chromosome06	526	57975.7	9.01	nucl
Mebhlh63	Manes.06G167700	Chromosome06	239	26189.8	9.17	nucl
Mebhlh64	Manes.07G003800	Chromosome07	438	47729.6	7.43	nucl
Mebhlh65	Manes.07G013000	Chromosome07	321	35814.3	5.25	nucl
Mebhlh66	Manes.07G013050	Chromosome07	455	49249.2	8.66	plas
Mebhlh67	Manes.07G048600	Chromosome07	268	29298.2	5.77	nucl
Mebhlh68	Manes.07G062000	Chromosome07	691	77553.9	5.05	nucl
Mebhlh69	Manes.07G131700	Chromosome07	493	54849.3	4.95	nucl
Mebhlh70	Manes.08G047200	Chromosome08	396	44821.1	5.17	nucl
Mebhlh71	Manes.08G058700	Chromosome08	504	55617.4	5.58	nucl
Mebhlh72	Manes.08G061000	Chromosome08	471	52792.1	6.37	nucl
Mebhlh73	Manes.08G094800	Chromosome08	255	28321.6	8.49	nucl
Mebhlh74	Manes.08G107100	Chromosome08	471	52925.4	7.1	nucl
Mebhlh75	Manes.08G123100	Chromosome08	474	52704.4	6.67	nucl
Mebhlh76	Manes.08G134700	Chromosome08	621	68410.3	6.8	nucl
Mebhlh77	Manes.09G031000	Chromosome09	305	31975.9	6.37	nucl
Mebhlh78	Manes.09G153000	Chromosome09	601	67915.3	5.93	nucl
Mebhlh79	Manes.09G164100	Chromosome09	328	36220.7	6.19	nucl
Mebhlh80	Manes.09G181800	Chromosome09	238	26679.1	8.49	nucl
Mebhlh81	Manes.10G080300	Chromosome10	735	78273.6	6.33	nucl
Mebhlh82	Manes.10G083200	Chromosome10	340	38306.9	6.29	nucl
Mebhlh83	Manes.10G083400	Chromosome10	160	17738.8	7.6	nucl
Mebhlh84	Manes.10G090800	Chromosome10	369	40578.9	8.67	nucl
Mebhlh85	Manes.10G132400	Chromosome10	332	34981.3	6.04	nucl
Mebhlh86	Manes.10G146400	Chromosome10	245	27252.7	9.24	nucl
Mebhlh87	Manes.11G029700	Chromosome11	262	28555.2	8.27	extr
Mebhlh88	Manes.11G086600	Chromosome11	235	26400.3	8.66	nucl
Mebhlh89	Manes.11G113400	Chromosome11	685	75043.5	5.37	nucl
Mebhlh90	Manes.11G152300	Chromosome11	321	36091	4.54	nucl
Mebhlh91	Manes.12G028000	Chromosome12	352	37569.3	8.49	nucl
Mebhlh92	Manes.12G044000	Chromosome12	471	51799.5	6.44	nucl
Mebhlh93	Manes.12G088914	Chromosome12	439	48777.6	6.76	nucl
Mebhlh94	Manes.12G088952	Chromosome12	473	53155.5	6.79	nucl
Mebhlh95	Manes.12G103400	Chromosome12	312	34567.6	7.37	nucl
Mebhlh96	Manes.12G104100	Chromosome12	469	52496.1	5.82	nucl
Mebhlh97	Manes.12G119700	Chromosome12	344	38817	7.57	nucl
Mebhlh98	Manes.12G121100	Chromosome12	472	52530	6.79	nucl
Mebhlh99	Manes.12G127100	Chromosome12	352	38169.7	4.47	cyto
Mebhlh100	Manes.12G129500	Chromosome12	348	38701.2	6.4	nucl
Mebhlh101	Manes.13G043000	Chromosome13	564	61480.5	7.36	nucl
Mebhlh102	Manes.13G052300	Chromosome13	226	25364.5	6.94	nucl
Mebhlh103	Manes.13G104400	Chromosome13	569	62019.5	6.36	nucl
Mebhlh104	Manes.13G105700	Chromosome13	320	36028.7	4.41	nucl
Mebhlh105	Manes.13G105800	Chromosome13	267	29687.1	10.19	nucl
Mebhlh106	Manes.13G123700	Chromosome13	375	41618.4	6.87	nucl
Mebhlh107	Manes.13G145600	Chromosome13	348	38785.2	6.59	nucl
Mebhlh108	Manes.14G013300	Chromosome14	736	78256.1	6.37	nucl
Mebhlh109	Manes.14G018700	Chromosome14	370	40699.2	9	nucl
Mebhlh110	Manes.14G031500	Chromosome14	328	34823.2	5.6	nucl
Mebhlh111	Manes.14G031600	Chromosome14	587	66250.4	5.59	nucl
Mebhlh112	Manes.14G045600	Chromosome14	531	57630.2	5.16	nucl
Mebhlh113	Manes.14G046300	Chromosome14	353	37763.6	8.56	nucl
Mebhlh114	Manes.14G067000	Chromosome14	394	44007.9	6.52	cyto
Mebhlh115	Manes.14G072600	Chromosome14	472	52915.4	6.79	nucl
Mebhlh116	Manes.14G083200	Chromosome14	624	69964.6	5.97	nucl
Mebhlh117	Manes.14G089600	Chromosome14	276	30946.4	7.94	nucl
Mebhlh118	Manes.14G090700	Chromosome14	329	36637.3	6.68	nucl
Mebhlh119	Manes.14G092200	Chromosome14	232	25107.3	8.96	nucl
Mebhlh120	Manes.14G097100	Chromosome14	472	52273.4	6.64	nucl
Mebhlh121	Manes.14G112400	Chromosome14	265	28856	5.22	nucl
Mebhlh122	Manes.14G125900	Chromosome14	352	39148.5	6.24	nucl
Mebhlh123	Manes.14G159203	Chromosome14	315	34999.3	5.09	nucl
Mebhlh124	Manes.15G023600	Chromosome15	329	36960.5	6.18	mito
Mebhlh125	Manes.15G039300	Chromosome15	184	20740.5	10.13	nucl
Mebhlh126	Manes.15G052900	Chromosome15	238	25789.8	6.55	nucl
Mebhlh127	Manes.15G077000	Chromosome15	470	53186.8	6.85	nucl
Mebhlh128	Manes.15G162050	Chromosome15	268	29185.9	8.94	nucl
Mebhlh129	Manes.15G182700	Chromosome15	221	25207.5	4.68	nucl
Mebhlh130	Manes.15G186300	Chromosome15	512	56435	5.14	nucl
Mebhlh131	Manes.16G015900	Chromosome16	555	63184.8	9.69	nucl
Mebhlh132	Manes.16G017300	Chromosome16	480	53828.8	8.38	nucl
Mebhlh133	Manes.16G028800	Chromosome16	362	39987.6	7.17	cyto
Mebhlh134	Manes.16G038200	Chromosome16	466	50899.6	6.35	nucl
Mebhlh135	Manes.16G090000	Chromosome16	339	38218.4	4.45	nucl
Mebhlh136	Manes.16G094302	Chromosome16	318	35840	5.84	nucl
Mebhlh137	Manes.16G101000	Chromosome16	411	44939.8	5.18	nucl
Mebhlh138	Manes.17G016000	Chromosome17	215	24451.3	10.15	nucl
Mebhlh139	Manes.17G030700	Chromosome17	213	24058	6.98	nucl
Mebhlh140	Manes.17G055000	Chromosome17	256	28648.9	10.17	nucl
Mebhlh141	Manes.18G038400	Chromosome18	213	24088	6.98	nucl
Mebhlh142	Manes.18G039500	Chromosome18	673	74014.7	4.9	nucl
Mebhlh143	Manes.18G039601	Chromosome18	198	21274.7	5.36	nucl
Mebhlh144	Manes.18G045600	Chromosome18	304	34403	7.92	nucl
Mebhlh145	Manes.18G050100	Chromosome18	219	24758.7	5.84	nucl
Mebhlh146	Manes.18G054675	Chromosome18	417	47232.8	5.06	nucl
Mebhlh147	Manes.18G059400	Chromosome18	237	25976.3	8.04	nucl
Mebhlh148	Manes.18G063000	Chromosome18	197	22176.6	8.49	nucl
