# Supplementary material for: Systematic Analysis of bHLH Transcription Factors in Cassava Uncovers Their Roles in Postharvest Physiological Deterioration and Cyanogenic Glycosides Biosynthesis
Source: Front Plant Sci. 2022 Jun 16;13:901128. doi: 10.3389/fpls.2022.901128 (PMC9249602; doi:10.3389/fpls.2022.901128)
Supplement: Supplementary file 4 [file Table_4.XLSX]

## Sheet: Sheet1
Supplementary Table 4. Pairs of segmental duplications identified in MebHLH gene family.
Number	Collinear pairs
1	Manes.01G056200:Manes.02G002300
2	Manes.01G059300:Manes.02G019350
3	Manes.01G104200:Manes.02G060100
4	Manes.01G104200:Manes.06G080300
5	Manes.01G104200:Manes.14G090700
6	Manes.01G110600:Manes.02G068800
7	Manes.01G110600:Manes.06G066700
8	Manes.01G193400:Manes.05G094700
9	Manes.01G193400:Manes.06G098500
10	Manes.01G193400:Manes.14G072600
11	Manes.01G201900:Manes.08G134700
12	Manes.01G201900:Manes.09G153000
13	Manes.01G208400:Manes.05G075400
14	Manes.01G239200:Manes.05G015800
15	Manes.01G241700:Manes.02G002300
16	Manes.01G241700:Manes.05G018200
17	Manes.01G245600:Manes.05G022000
18	Manes.01G269700:Manes.05G049900
19	Manes.02G002300:Manes.05G018200
20	Manes.02G060100:Manes.06G080300
21	Manes.02G060100:Manes.14G089600
22	Manes.02G068800:Manes.06G066700
23	Manes.02G095100:Manes.11G086600
24	Manes.02G145400:Manes.12G127100
25	Manes.02G145400:Manes.18G059400
26	Manes.02G148500:Manes.12G129500
27	Manes.02G148500:Manes.18G063000
28	Manes.03G034700:Manes.16G101000
29	Manes.03G122100:Manes.15G077000
30	Manes.03G122100:Manes.16G017300
31	Manes.03G148500:Manes.15G052900
32	Manes.03G165600:Manes.15G039300
33	Manes.03G184300:Manes.15G023600
34	Manes.04G088800:Manes.11G086600
35	Manes.04G092400:Manes.06G125900
36	Manes.04G092400:Manes.14G045600
37	Manes.05G008000:Manes.08G107100
38	Manes.05G008000:Manes.09G181800
39	Manes.05G094700:Manes.06G098500
40	Manes.05G094700:Manes.14G072600
41	Manes.05G174800:Manes.13G123700
42	Manes.05G174800:Manes.18G038400
43	Manes.05G175600:Manes.18G039500
44	Manes.05G181100:Manes.18G045600
45	Manes.05G187300:Manes.12G121100
46	Manes.05G187300:Manes.13G104400
47	Manes.05G187300:Manes.18G054675
48	Manes.06G052000:Manes.14G125900
49	Manes.06G072600:Manes.14G097100
50	Manes.06G079000:Manes.14G090700
51	Manes.06G080300:Manes.14G089600
52	Manes.06G098500:Manes.14G072600
53	Manes.06G103800:Manes.14G067000
54	Manes.06G125100:Manes.14G046300
55	Manes.06G125900:Manes.14G045600
56	Manes.06G140500:Manes.14G031500
57	Manes.06G157200:Manes.14G018700
58	Manes.06G167700:Manes.07G003800
59	Manes.06G167700:Manes.10G146400
60	Manes.06G167700:Manes.14G013300
61	Manes.07G003800:Manes.08G047200
62	Manes.07G003800:Manes.10G146400
63	Manes.07G003800:Manes.14G013300
64	Manes.07G013000:Manes.10G132400
65	Manes.07G048600:Manes.10G090800
66	Manes.08G047200:Manes.09G031000
67	Manes.08G047200:Manes.10G146400
68	Manes.08G107100:Manes.09G181800
69	Manes.08G123100:Manes.09G164100
70	Manes.08G134700:Manes.09G153000
71	Manes.09G031000:Manes.10G146400
72	Manes.09G031000:Manes.14G013300
73	Manes.10G083200:Manes.18G045600
74	Manes.10G090800:Manes.13G105700
75	Manes.10G146400:Manes.14G013300
76	Manes.12G044000:Manes.13G043000
77	Manes.12G088914:Manes.13G145600
78	Manes.12G103400:Manes.13G123700
79	Manes.12G103400:Manes.18G038400
80	Manes.12G104100:Manes.18G039601
81	Manes.12G119700:Manes.13G105700
82	Manes.12G121100:Manes.13G104400
83	Manes.12G121100:Manes.18G054675
84	Manes.12G127100:Manes.18G059400
85	Manes.12G129500:Manes.18G063000
86	Manes.13G104400:Manes.18G054675
87	Manes.13G123700:Manes.18G038400
88	Manes.13G145600:Manes.16G028800
89	Manes.15G077000:Manes.16G017300
90	Manes.16G015900:Manes.17G030700
91	Manes.16G038200:Manes.17G055000
