# Supplementary material for: Systematic Analysis of bHLH Transcription Factors in Cassava Uncovers Their Roles in Postharvest Physiological Deterioration and Cyanogenic Glycosides Biosynthesis
Source: Front Plant Sci. 2022 Jun 16;13:901128. doi: 10.3389/fpls.2022.901128 (PMC9249602; doi:10.3389/fpls.2022.901128)
Supplement: Supplementary file 5 [file Table_5.XLSX]

## Sheet: Sheet1
Supplementary Table 5. Paired collinearity relationships between MebHLH and AtbHLH.
#DC143C*Manes.01G245600	Manes.01G245600	AT1G01260	AT1G01260	100	+
#DC143C*Manes.01G059300	Manes.01G059300	AT1G63650	AT1G63650	100	+
#DC143C*Manes.01G201900	Manes.01G201900	AT1G03040	AT1G03040	100	+
#DC143C*Manes.01G193400	Manes.01G193400	AT1G59640	AT1G59640	100	+
#DC143C*Manes.01G239200	Manes.01G239200	AT2G46810	AT2G46810	100	+
#DC143C*Manes.01G245600	Manes.01G245600	AT2G46510	AT2G46510	100	+
#DC143C*Manes.01G239200	Manes.01G239200	AT3G61950	AT3G61950	100	+
#DC143C*Manes.01G201900	Manes.01G201900	AT4G02590	AT4G02590	100	+
#DC143C*Manes.01G241700	Manes.01G241700	AT4G00870	AT4G00870	100	+
#DC143C*Manes.01G239200	Manes.01G239200	AT4G01460	AT4G01460	100	+
#DC143C*Manes.01G145900	Manes.01G145900	AT4G36060	AT4G36060	100	+
#DC143C*Manes.01G104200	Manes.01G104200	AT5G38860	AT5G38860	100	+
#DC143C*Manes.01G059300	Manes.01G059300	AT5G41315	AT5G41315	100	+
#DC143C*Manes.02G019350	Manes.02G019350	AT1G63650	AT1G63650	100	+
#DC143C*Manes.02G148500	Manes.02G148500	AT1G22490	AT1G22490	100	+
#DC143C*Manes.02G075100	Manes.02G075100	AT1G66470	AT1G66470	100	+
#DC143C*Manes.02G197900	Manes.02G197900	AT1G35460	AT1G35460	100	+
#DC143C*Manes.02G095100	Manes.02G095100	AT2G18300	AT2G18300	100	+
#DC143C*Manes.02G095100	Manes.02G095100	AT4G36540	AT4G36540	100	+
#DC143C*Manes.02G197900	Manes.02G197900	AT4G09180	AT4G09180	100	+
#DC143C*Manes.02G019350	Manes.02G019350	AT5G41315	AT5G41315	100	+
#DC143C*Manes.02G060100	Manes.02G060100	AT5G38860	AT5G38860	100	+
#DC143C*Manes.02G075100	Manes.02G075100	AT5G37800	AT5G37800	100	+
#DC143C*Manes.03G184300	Manes.03G184300	AT3G06120	AT3G06120	100	+
#DC143C*Manes.03G165600	Manes.03G165600	AT3G23210	AT3G23210	100	+
#DC143C*Manes.03G165600	Manes.03G165600	AT4G14410	AT4G14410	100	+
#DC143C*Manes.03G122100	Manes.03G122100	AT5G54680	AT5G54680	100	+
#DC143C*Manes.03G034700	Manes.03G034700	AT5G56960	AT5G56960	100	+
#DC143C*Manes.04G072000	Manes.04G072000	AT2G16910	AT2G16910	100	+
#DC143C*Manes.04G092400	Manes.04G092400	AT3G26744	AT3G26744	100	+
#DC143C*Manes.05G022000	Manes.05G022000	AT1G01260	AT1G01260	100	+
#DC143C*Manes.05G094700	Manes.05G094700	AT1G59640	AT1G59640	100	+
#DC143C*Manes.05G008000	Manes.05G008000	AT1G02340	AT1G02340	100	+
#DC143C*Manes.05G008000	Manes.05G008000	AT2G46970	AT2G46970	100	+
#DC143C*Manes.05G015800	Manes.05G015800	AT2G46810	AT2G46810	100	+
#DC143C*Manes.05G022000	Manes.05G022000	AT2G46510	AT2G46510	100	+
#DC143C*Manes.05G015800	Manes.05G015800	AT3G61950	AT3G61950	100	+
#DC143C*Manes.05G015800	Manes.05G015800	AT4G01460	AT4G01460	100	+
#DC143C*Manes.05G018200	Manes.05G018200	AT4G00870	AT4G00870	100	+
#DC143C*Manes.05G174800	Manes.05G174800	AT5G67060	AT5G67060	100	+
#DC143C*Manes.06G072600	Manes.06G072600	AT1G68810	AT1G68810	100	+
#DC143C*Manes.06G079000	Manes.06G079000	AT1G69010	AT1G69010	100	+
#DC143C*Manes.06G052000	Manes.06G052000	AT1G30670	AT1G30670	100	+
#DC143C*Manes.06G066700	Manes.06G066700	AT1G25330	AT1G25330	100	+
#DC143C*Manes.06G167700	Manes.06G167700	AT1G51140	AT1G51140	100	+
#DC143C*Manes.06G072600	Manes.06G072600	AT3G25710	AT3G25710	100	+
#DC143C*Manes.06G140500	Manes.06G140500	AT4G25410	AT4G25410	100	+
#DC143C*Manes.06G018700	Manes.06G018700	AT4G29930	AT4G29930	100	+
#DC143C*Manes.06G098500	Manes.06G098500	AT5G62610	AT5G62610	100	+
#DC143C*Manes.06G125100	Manes.06G125100	AT5G50915	AT5G50915	100	+
#DC143C*Manes.06G140500	Manes.06G140500	AT5G51780	AT5G51780	100	+
#DC143C*Manes.06G080300	Manes.06G080300	AT5G08130	AT5G08130	100	+
#DC143C*Manes.07G131700	Manes.07G131700	AT2G40200	AT2G40200	100	+
#DC143C*Manes.08G107100	Manes.08G107100	AT1G09530	AT1G09530	100	+
#DC143C*Manes.08G058700	Manes.08G058700	AT2G41240	AT2G41240	100	+
#DC143C*Manes.08G061000	Manes.08G061000	AT2G41130	AT2G41130	100	+
#DC143C*Manes.08G047200	Manes.08G047200	AT2G42280	AT2G42280	100	+
#DC143C*Manes.08G061000	Manes.08G061000	AT3G56770	AT3G56770	100	+
#DC143C*Manes.08G058700	Manes.08G058700	AT3G56970	AT3G56970	100	+
#DC143C*Manes.09G181800	Manes.09G181800	AT1G09530	AT1G09530	100	+
#DC143C*Manes.09G031000	Manes.09G031000	AT2G42280	AT2G42280	100	+
#DC143C*Manes.10G146400	Manes.10G146400	AT1G51140	AT1G51140	100	+
#DC143C*Manes.10G083200	Manes.10G083200	AT4G33880	AT4G33880	100	+
#DC143C*Manes.11G152300	Manes.11G152300	AT2G28160	AT2G28160	100	+
#DC143C*Manes.11G113400	Manes.11G113400	AT2G43140	AT2G43140	100	+
#DC143C*Manes.11G086600	Manes.11G086600	AT4G34530	AT4G34530	100	+
#DC143C*Manes.12G044000	Manes.12G044000	AT2G20180	AT2G20180	100	+
#DC143C*Manes.12G103400	Manes.12G103400	AT3G50330	AT3G50330	100	+
#DC143C*Manes.12G119700	Manes.12G119700	AT4G37850	AT4G37850	100	+
#DC143C*Manes.12G104100	Manes.12G104100	AT4G36930	AT4G36930	100	+
#DC143C*Manes.12G044000	Manes.12G044000	AT4G28811	AT4G28811	100	+
#DC143C*Manes.12G121100	Manes.12G121100	AT5G65640	AT5G65640	100	+
#DC143C*Manes.12G129500	Manes.12G129500	AT5G65320	AT5G65320	100	+
#DC143C*Manes.12G103400	Manes.12G103400	AT5G67060	AT5G67060	100	+
#DC143C*Manes.12G104100	Manes.12G104100	AT5G67110	AT5G67110	100	+
#DC143C*Manes.13G043000	Manes.13G043000	AT2G20180	AT2G20180	100	+
#DC143C*Manes.13G105700	Manes.13G105700	AT2G22750	AT2G22750	100	+
#DC143C*Manes.13G105800	Manes.13G105800	AT2G22760	AT2G22760	100	+
#DC143C*Manes.13G123700	Manes.13G123700	AT3G50330	AT3G50330	100	+
#DC143C*Manes.13G052300	Manes.13G052300	AT3G07340	AT3G07340	100	+
#DC143C*Manes.13G105700	Manes.13G105700	AT4G37850	AT4G37850	100	+
#DC143C*Manes.13G043000	Manes.13G043000	AT4G28811	AT4G28811	100	+
#DC143C*Manes.13G104400	Manes.13G104400	AT5G65640	AT5G65640	100	+
#DC143C*Manes.13G052300	Manes.13G052300	AT5G48560	AT5G48560	100	+
#DC143C*Manes.13G123700	Manes.13G123700	AT5G67060	AT5G67060	100	+
#DC143C*Manes.14G089600	Manes.14G089600	AT1G69010	AT1G69010	100	+
#DC143C*Manes.14G090700	Manes.14G090700	AT1G69010	AT1G69010	100	+
#DC143C*Manes.14G092200	Manes.14G092200	AT1G68920	AT1G68920	100	+
#DC143C*Manes.14G097100	Manes.14G097100	AT1G68810	AT1G68810	100	+
#DC143C*Manes.14G092200	Manes.14G092200	AT1G26260	AT1G26260	100	+
#DC143C*Manes.14G125900	Manes.14G125900	AT1G30670	AT1G30670	100	+
#DC143C*Manes.14G013300	Manes.14G013300	AT1G51140	AT1G51140	100	+
#DC143C*Manes.14G112400	Manes.14G112400	AT2G24260	AT2G24260	100	+
#DC143C*Manes.14G097100	Manes.14G097100	AT3G25710	AT3G25710	100	+
#DC143C*Manes.14G031600	Manes.14G031600	AT4G25410	AT4G25410	100	+
#DC143C*Manes.14G083200	Manes.14G083200	AT5G61270	AT5G61270	100	+
#DC143C*Manes.14G031600	Manes.14G031600	AT5G51780	AT5G51780	100	+
#DC143C*Manes.14G046300	Manes.14G046300	AT5G50915	AT5G50915	100	+
#DC143C*Manes.14G018700	Manes.14G018700	AT5G53210	AT5G53210	100	+
#DC143C*Manes.14G112400	Manes.14G112400	AT5G58010	AT5G58010	100	+
#DC143C*Manes.14G072600	Manes.14G072600	AT5G62610	AT5G62610	100	+
#DC143C*Manes.15G077000	Manes.15G077000	AT1G51070	AT1G51070	100	+
#DC143C*Manes.15G023600	Manes.15G023600	AT3G06120	AT3G06120	100	+
#DC143C*Manes.15G039300	Manes.15G039300	AT3G23210	AT3G23210	100	+
#DC143C*Manes.15G052900	Manes.15G052900	AT3G24140	AT3G24140	100	+
#DC143C*Manes.15G039300	Manes.15G039300	AT4G14410	AT4G14410	100	+
#DC143C*Manes.15G077000	Manes.15G077000	AT5G54680	AT5G54680	100	+
#DC143C*Manes.16G015900	Manes.16G015900	AT4G21330	AT4G21330	100	+
#DC143C*Manes.16G101000	Manes.16G101000	AT5G56960	AT5G56960	100	+
#DC143C*Manes.17G016000	Manes.17G016000	AT1G32640	AT1G32640	100	+
#DC143C*Manes.17G030700	Manes.17G030700	AT4G21330	AT4G21330	100	+
#DC143C*Manes.17G016000	Manes.17G016000	AT4G17880	AT4G17880	100	+
#DC143C*Manes.17G016000	Manes.17G016000	AT5G46760	AT5G46760	100	+
#DC143C*Manes.18G063000	Manes.18G063000	AT1G22490	AT1G22490	100	+
#DC143C*Manes.18G050100	Manes.18G050100	AT1G10120	AT1G10120	100	+
#DC143C*Manes.18G045600	Manes.18G045600	AT5G43175	AT5G43175	100	+
