# Supplementary material for: Systematic Analysis of bHLH Transcription Factors in Cassava Uncovers Their Roles in Postharvest Physiological Deterioration and Cyanogenic Glycosides Biosynthesis
Source: Front Plant Sci. 2022 Jun 16;13:901128. doi: 10.3389/fpls.2022.901128 (PMC9249602; doi:10.3389/fpls.2022.901128)
Supplement: Supplementary file 6 [file Table_6.XLSX]

## Sheet: plantCARE_output_PlantCARE_2379
Supplementary Table 6. All cis-acting regulatory elements were identified in 148 MebHLH genes promoter.
Mebhlh1	CAT-box	GCCACT	673	6	+	Arabidopsis thaliana	cis-acting regulatory element related to meristem expression
Mebhlh1	MYB	TAACCA	278	6	+	Arabidopsis thaliana
Mebhlh1	MYB	TAACCA	1209	6	-	Arabidopsis thaliana
Mebhlh1	MYB	TAACCA	1228	6	-	Arabidopsis thaliana
Mebhlh1	ABRE	CACGTG	1063	6	-	Arabidopsis thaliana	cis-acting element involved in the abscisic acid responsiveness
Mebhlh1	ABRE	ACGTG	1064	5	+	Arabidopsis thaliana	cis-acting element involved in the abscisic acid responsiveness
Mebhlh1	ABRE	CACGTG	1467	6	-	Arabidopsis thaliana	cis-acting element involved in the abscisic acid responsiveness
Mebhlh1	ABRE	ACGTG	1468	5	+	Arabidopsis thaliana	cis-acting element involved in the abscisic acid responsiveness
Mebhlh1	chs-CMA1a	TTACTTAA	1159	8	+	Daucus carota	part of a light responsive element
Mebhlh1	CCAAT-box	CAACGG	830	6	+	Hordeum vulgare	MYBHv1 binding site
Mebhlh1	G-box	GCCACGTGGA	290	9	+	Arabidopsis thaliana	cis-acting regulatory element involved in light responsiveness
Mebhlh1	G-box	CACGTG	1063	6	-	Arabidopsis thaliana	cis-acting regulatory element involved in light responsiveness
Mebhlh1	G-box	CACGTG	1467	6	-	Arabidopsis thaliana	cis-acting regulatory element involved in light responsiveness
Mebhlh1	TC-rich repeats	ATTCTCTAAC	742	9	-	Nicotiana tabacum	cis-acting element involved in defense and stress responsiveness
Mebhlh1	Myb	CAACTG	125	6	-	Arabidopsis thaliana
Mebhlh1	Myb	CAACTG	173	6	-	Arabidopsis thaliana
Mebhlh1	Myb	TAACTG	1386	6	-	Arabidopsis thaliana
Mebhlh1	I-box	cGATAAGGCG	957	9	-	Zea mays	part of a light responsive element
Mebhlh1	I-box	TGATAATGT	1471	9	+	Solanum tuberosum	part of a light responsive element
Mebhlh1	CGTCA-motif	CGTCA	131	5	-	Hordeum vulgare	cis-acting regulatory element involved in the MeJA-responsiveness
Mebhlh1	CGTCA-motif	CGTCA	983	5	-	Hordeum vulgare	cis-acting regulatory element involved in the MeJA-responsiveness
Mebhlh1	G-Box	CACGTG	1063	6	-	Pisum sativum	cis-acting regulatory element involved in light responsiveness
Mebhlh1	G-Box	CACGTG	1467	6	-	Pisum sativum	cis-acting regulatory element involved in light responsiveness
Mebhlh1	MSA-like	(T/C)C(T/C)AACGG(T/C)(T/C)A	828	8.5	+	Catharanthus roseus	cis-acting element involved in cell cycle regulation
Mebhlh1	ERE	ATTTTAAA	1216	8	+	Nicotiana glutinos
Mebhlh1	ERE	ATTTTAAA	1218	8	-	Nicotiana glutinos
Mebhlh1	ERE	ATTTTAAA	1398	8	+	Nicotiana glutinos
Mebhlh1	as-1	TGACG	131	5	+	Arabidopsis thaliana
Mebhlh1	as-1	TGACG	983	5	+	Arabidopsis thaliana
Mebhlh1	Unnamed__1	CGTGG	1466	5	-	Zea mays
Mebhlh1	MYC	CAATTG	111	6	+	Arabidopsis thaliana
Mebhlh1	MYC	CATGTG	558	6	+	Arabidopsis thaliana
Mebhlh1	MYC	CATTTG	580	6	+	Arabidopsis thaliana
Mebhlh1	AP-1	TGAGTTAG	1192	8	-	Arabidopsis thaliana
Mebhlh1	Unnamed__4	CTCC	55	4	-	Petroselinum hortense
Mebhlh1	Unnamed__4	CTCC	502	4	+	Petroselinum hortense
Mebhlh1	Unnamed__4	CTCC	677	4	+	Petroselinum hortense
Mebhlh1	Unnamed__4	CTCC	1130	4	-	Petroselinum hortense
Mebhlh1	Unnamed__4	CTCC	1452	4	+	Petroselinum hortense
Mebhlh1	AAGAA-motif	GAAAGAA	563	7	+	Avena sativa
Mebhlh1	WRE3	CCACCT	51	6	-	Pisum sativum
Mebhlh1	WRE3	CCACCT	1132	6	-	Pisum sativum
Mebhlh1	TATA-box	TATACA	237	6	-	Helianthus annuus	core promoter element around -30 of transcription start
Mebhlh1	TATA-box	TATATA	239	6	+	Arabidopsis thaliana	core promoter element around -30 of transcription start
Mebhlh1	TATA-box	ATATAA	240	6	+	Brassica oleracea	core promoter element around -30 of transcription start
Mebhlh1	TATA-box	TATA	241	4	+	Arabidopsis thaliana	core promoter element around -30 of transcription start
Mebhlh1	TATA-box	ccTATAAAaa	629	9	+	Arabidopsis thaliana	core promoter element around -30 of transcription start
Mebhlh1	TATA-box	TATA	631	4	+	Arabidopsis thaliana	core promoter element around -30 of transcription start
Mebhlh1	TATA-box	TATA	695	4	+	Arabidopsis thaliana	core promoter element around -30 of transcription start
Mebhlh1	TATA-box	TATA	810	4	-	Arabidopsis thaliana	core promoter element around -30 of transcription start
Mebhlh1	TATA-box	TATAA	873	5	-	Arabidopsis thaliana	core promoter element around -30 of transcription start
Mebhlh1	TATA-box	TATA	874	4	-	Arabidopsis thaliana	core promoter element around -30 of transcription start
Mebhlh1	TATA-box	TATAA	1212	5	-	Arabidopsis thaliana	core promoter element around -30 of transcription start
Mebhlh1	TATA-box	TATA	1213	4	-	Arabidopsis thaliana	core promoter element around -30 of transcription start
Mebhlh1	TATA-box	TATAA	1231	5	-	Arabidopsis thaliana	core promoter element around -30 of transcription start
Mebhlh1	TATA-box	TATA	1232	4	-	Arabidopsis thaliana	core promoter element around -30 of transcription start
Mebhlh1	TATA-box	ATTATA	1235	6	+	Brassica napus	core promoter element around -30 of transcription start
Mebhlh1	TATA-box	TATAA	1236	5	-	Arabidopsis thaliana	core promoter element around -30 of transcription start
Mebhlh1	TATA-box	TATA	1237	4	-	Arabidopsis thaliana	core promoter element around -30 of transcription start
Mebhlh1	TATA-box	TATAA	1277	5	-	Arabidopsis thaliana	core promoter element around -30 of transcription start
Mebhlh1	TATA-box	TATA	1278	4	-	Arabidopsis thaliana	core promoter element around -30 of transcription start
Mebhlh1	TATA-box	TATAAAA	1329	7	-	Pisum sativum	core promoter element around -30 of transcription start
Mebhlh1	TATA-box	TATAAA	1330	6	-	Helianthus annuus	core promoter element around -30 of transcription start
Mebhlh1	TATA-box	TATAA	1331	5	-	Arabidopsis thaliana	core promoter element around -30 of transcription start
Mebhlh1	TATA-box	TATA	1332	4	-	Arabidopsis thaliana	core promoter element around -30 of transcription start
Mebhlh1	TATA-box	TATAAAT	1348	7	-	Brassica juncea	core promoter element around -30 of transcription start
Mebhlh1	TATA-box	TATAAA	1349	6	-	Helianthus annuus	core promoter element around -30 of transcription start
Mebhlh1	TATA-box	TATAA	1350	5	-	Arabidopsis thaliana	core promoter element around -30 of transcription start
Mebhlh1	TATA-box	TATA	1351	4	-	Arabidopsis thaliana	core promoter element around -30 of transcription start
Mebhlh1	TATA-box	TATATAA	1389	7	-	Arabidopsis thaliana	core promoter element around -30 of transcription start
Mebhlh1	TATA-box	TATATA	1390	6	-	Arabidopsis thaliana	core promoter element around -30 of transcription start
Mebhlh1	TATA-box	ATATAA	1391	6	+	Brassica oleracea	core promoter element around -30 of transcription start
Mebhlh1	TATA-box	TATA	1392	4	-	Arabidopsis thaliana	core promoter element around -30 of transcription start
Mebhlh1	TATA-box	TATA	1443	4	-	Arabidopsis thaliana	core promoter element around -30 of transcription start
Mebhlh1	TATA-box	TATA	1483	4	-	Arabidopsis thaliana	core promoter element around -30 of transcription start
Mebhlh1	TATA	TATAAAAT	1392	8	+	Arabidopsis thaliana
Mebhlh1	ACE	CTAACGTATT	912	9	-	Petroselinum crispum	cis-acting element involved in light responsiveness
Mebhlh1	Sp1	GGGCGG	59	6	-	Oryza sativa	light responsive element
Mebhlh1	GATA-motif	AAGGATAAGG	539	9	-	Solanum tuberosum	part of a light responsive element
Mebhlh1	GT1-motif	GGTTAA	277	6	-	Arabidopsis thaliana	light responsive element
Mebhlh1	MBS	CAACTG	125	6	-	Arabidopsis thaliana	MYB binding site involved in drought-inducibility
Mebhlh1	MBS	CAACTG	173	6	-	Arabidopsis thaliana	MYB binding site involved in drought-inducibility
Mebhlh1	AT~TATA-box	TATATA	239	6	+	Arabidopsis thaliana
Mebhlh1	AT~TATA-box	TATATA	1390	6	-	Arabidopsis thaliana
Mebhlh1	TGACG-motif	TGACG	131	5	+	Hordeum vulgare	cis-acting regulatory element involved in the MeJA-responsiveness
Mebhlh1	TGACG-motif	TGACG	983	5	+	Hordeum vulgare	cis-acting regulatory element involved in the MeJA-responsiveness
Mebhlh1	ARE	AAACCA	103	6	-	Zea mays	cis-acting regulatory element essential for the anaerobic induction
Mebhlh1		motif_sequence	197	4	+	organism	short_function
Mebhlh1		motif_sequence	215	4	-	organism	short_function
Mebhlh1		motif_sequence	637	4	-	organism	short_function
Mebhlh1		motif_sequence	704	4	-	organism	short_function
Mebhlh1	MYB recognition site	CCGTTG	830	6	-	Arabidopsis thaliana
Mebhlh1	MYB-like sequence	TAACCA	278	6	+	Arabidopsis thaliana
Mebhlh1	MYB-like sequence	TAACCA	1209	6	-	Arabidopsis thaliana
Mebhlh1	MYB-like sequence	TAACCA	1228	6	-	Arabidopsis thaliana
Mebhlh1	Gap-box	CAAATGAA(A/G)A	576	9	-	Arabidopsis thaliana	part of a light responsive element
Mebhlh1	CAAT-box	CAAT	82	4	+	Nicotiana glutinosa
Mebhlh1	CAAT-box	CAAT	111	4	+	Nicotiana glutinosa
Mebhlh1	CAAT-box	CAAT	113	4	-	Nicotiana glutinosa
Mebhlh1	CAAT-box	CAAAT	145	5	+	Pisum sativum	common cis-acting element in promoter and enhancer regions
Mebhlh1	CAAT-box	CAAAT	219	5	-	Pisum sativum	common cis-acting element in promoter and enhancer regions
Mebhlh1	CAAT-box	CAAT	230	4	-	Nicotiana glutinosa
Mebhlh1	CAAT-box	CAAT	235	4	-	Nicotiana glutinosa
Mebhlh1	CAAT-box	CAAAT	317	5	-	Pisum sativum	common cis-acting element in promoter and enhancer regions
Mebhlh1	CAAT-box	CCAAT	546	5	-	Arabidopsis thaliana	common cis-acting element in promoter and enhancer regions
Mebhlh1	CAAT-box	CAAAT	581	5	-	Pisum sativum	common cis-acting element in promoter and enhancer regions
Mebhlh1	CAAT-box	CAAT	588	4	-	Nicotiana glutinosa
Mebhlh1	CAAT-box	CAAT	607	4	-	Nicotiana glutinosa
Mebhlh1	CAAT-box	CAAAT	723	5	-	Pisum sativum	common cis-acting element in promoter and enhancer regions
Mebhlh1	CAAT-box	CCAAT	879	5	-	Arabidopsis thaliana	common cis-acting element in promoter and enhancer regions
Mebhlh1	CAAT-box	CAAT	884	4	+	Nicotiana glutinosa
Mebhlh1	CAAT-box	CAAT	892	4	+	Nicotiana glutinosa
Mebhlh1	CAAT-box	CAAT	922	4	-	Nicotiana glutinosa
Mebhlh1	CAAT-box	CAAT	963	4	-	Nicotiana glutinosa
Mebhlh1	CAAT-box	CAAT	1109	4	-	Nicotiana glutinosa
Mebhlh1	CAAT-box	CAAT	1293	4	+	Nicotiana glutinosa
Mebhlh10	STRE	AGGGG	761	5	+	Arabidopsis thaliana
Mebhlh10	STRE	AGGGG	919	5	-	Arabidopsis thaliana
Mebhlh10	MYC	CATTTG	43	6	+	Arabidopsis thaliana
Mebhlh10	MYC	CATTTG	487	6	+	Arabidopsis thaliana
Mebhlh10	AAGAA-motif	gGTAAAGAAA	571	9	+	Avena sativa
Mebhlh10	Unnamed__4	CTCC	121	4	-	Petroselinum hortense
Mebhlh10	Unnamed__4	CTCC	313	4	+	Petroselinum hortense
Mebhlh10	Unnamed__4	CTCC	368	4	+	Petroselinum hortense
Mebhlh10	Unnamed__4	CTCC	771	4	-	Petroselinum hortense
Mebhlh10	Unnamed__4	CTCC	966	4	-	Petroselinum hortense
Mebhlh10	Unnamed__4	CTCC	1198	4	+	Petroselinum hortense
Mebhlh10	ATCT-motif	AATCTAATCC	1042	9	-	Pisum sativum	part of a conserved DNA module involved in light responsiveness
Mebhlh10	TATA-box	TATA	115	4	+	Arabidopsis thaliana	core promoter element around -30 of transcription start
Mebhlh10	TATA-box	TACAAAA	242	7	+	Oryza sativa	core promoter element around -30 of transcription start
Mebhlh10	TATA-box	ATATAT	401	6	+	Brassica napus	core promoter element around -30 of transcription start
Mebhlh10	TATA-box	TATA	402	4	+	Arabidopsis thaliana	core promoter element around -30 of transcription start
Mebhlh10	TATA-box	TATTTAAA	656	8	-	Arabidopsis thaliana	core promoter element around -30 of transcription start
Mebhlh10	TATA-box	TATA	687	4	+	Arabidopsis thaliana	core promoter element around -30 of transcription start
Mebhlh10	TATA-box	TATATA	834	6	-	Arabidopsis thaliana	core promoter element around -30 of transcription start
Mebhlh10	TATA-box	ATATAT	835	6	-	Brassica napus	core promoter element around -30 of transcription start
Mebhlh10	TATA-box	TATA	836	4	-	Arabidopsis thaliana	core promoter element around -30 of transcription start
Mebhlh10	TATA-box	TATAAAA	1131	7	-	Pisum sativum	core promoter element around -30 of transcription start
Mebhlh10	TATA-box	TATAAA	1132	6	-	Helianthus annuus	core promoter element around -30 of transcription start
Mebhlh10	TATA-box	TATAA	1133	5	-	Arabidopsis thaliana	core promoter element around -30 of transcription start
Mebhlh10	TATA-box	TATA	1134	4	-	Arabidopsis thaliana	core promoter element around -30 of transcription start
Mebhlh10	TATA-box	taTATAAAtc	1320	9	-	Arabidopsis thaliana	core promoter element around -30 of transcription start
Mebhlh10	TATA-box	TATAAAA	1323	7	-	Pisum sativum	core promoter element around -30 of transcription start
Mebhlh10	TATA-box	TATAAA	1324	6	-	Helianthus annuus	core promoter element around -30 of transcription start
Mebhlh10	TATA-box	TATATAA	1325	7	-	Arabidopsis thaliana	core promoter element around -30 of transcription start
Mebhlh10	TATA-box	TATATA	1326	6	-	Arabidopsis thaliana	core promoter element around -30 of transcription start
Mebhlh10	TATA-box	ATATAT	1327	6	-	Brassica napus	core promoter element around -30 of transcription start
Mebhlh10	TATA-box	TATATA	1328	6	-	Arabidopsis thaliana	core promoter element around -30 of transcription start
Mebhlh10	TATA-box	ATATAA	1329	6	+	Brassica oleracea	core promoter element around -30 of transcription start
Mebhlh10	TATA-box	TATA	1330	4	-	Arabidopsis thaliana	core promoter element around -30 of transcription start
Mebhlh10	TATA-box	TATTTAAA	1396	8	-	Arabidopsis thaliana	core promoter element around -30 of transcription start
Mebhlh10	TATA-box	ATATAA	1401	6	+	Brassica oleracea	core promoter element around -30 of transcription start
Mebhlh10	TATA-box	TATA	1402	4	-	Arabidopsis thaliana	core promoter element around -30 of transcription start
Mebhlh10	AT1-motif	AATTATTTTTTATT	1362	13	-	Solanum tuberosum	part of a light responsive module
Mebhlh10	WRE3	CCACCT	129	6	-	Pisum sativum
Mebhlh10	AT~TATA-box	TATATA	834	6	-	Arabidopsis thaliana
Mebhlh10	AT~TATA-box	TATATAAA	1324	8	-	Arabidopsis thaliana
Mebhlh10	AT~TATA-box	TATATA	1326	6	-	Arabidopsis thaliana
Mebhlh10	AT~TATA-box	TATATA	1328	6	-	Arabidopsis thaliana
Mebhlh10	TGACG-motif	TGACG	97	5	+	Hordeum vulgare	cis-acting regulatory element involved in the MeJA-responsiveness
Mebhlh10	Myb-binding site	CAACAG	104	6	-	Nicotiana tabacum
Mebhlh10	box S	AGCCACC	130	7	-	Arabidopsis thaliana
Mebhlh10		motif_sequence	61	4	-	organism	short_function
Mebhlh10		motif_sequence	158	4	-	organism	short_function
Mebhlh10		motif_sequence	236	4	+	organism	short_function
Mebhlh10		motif_sequence	288	4	-	organism	short_function
Mebhlh10		motif_sequence	605	4	+	organism	short_function
Mebhlh10		motif_sequence	670	4	+	organism	short_function
Mebhlh10		motif_sequence	922	4	+	organism	short_function
Mebhlh10		motif_sequence	1187	4	-	organism	short_function
Mebhlh10	ARE	AAACCA	34	6	-	Zea mays	cis-acting regulatory element essential for the anaerobic induction
Mebhlh10	ARE	AAACCA	902	6	-	Zea mays	cis-acting regulatory element essential for the anaerobic induction
Mebhlh10	ARE	AAACCA	1140	6	-	Zea mays	cis-acting regulatory element essential for the anaerobic induction
Mebhlh10	CAAT-box	CAAT	24	4	-	Nicotiana glutinosa
Mebhlh10	CAAT-box	CAAAT	44	5	-	Pisum sativum	common cis-acting element in promoter and enhancer regions
Mebhlh10	CAAT-box	CAAT	67	4	+	Nicotiana glutinosa
Mebhlh10	CAAT-box	CAAT	139	4	+	Nicotiana glutinosa
Mebhlh10	CAAT-box	CAAAT	173	5	+	Pisum sativum	common cis-acting element in promoter and enhancer regions
Mebhlh10	CAAT-box	CAAT	331	4	-	Nicotiana glutinosa
Mebhlh10	CAAT-box	CCAAT	344	5	-	Arabidopsis thaliana	common cis-acting element in promoter and enhancer regions
Mebhlh10	CAAT-box	CAAT	379	4	-	Nicotiana glutinosa
Mebhlh10	CAAT-box	CAAT	459	4	-	Nicotiana glutinosa
Mebhlh10	CAAT-box	CAAAT	488	5	-	Pisum sativum	common cis-acting element in promoter and enhancer regions
Mebhlh10	CAAT-box	CCAAT	500	5	+	Arabidopsis thaliana	common cis-acting element in promoter and enhancer regions
Mebhlh10	CAAT-box	CAAT	501	4	+	Nicotiana glutinosa
Mebhlh10	CAAT-box	CAAT	518	4	+	Nicotiana glutinosa
Mebhlh10	CAAT-box	CAAT	586	4	+	Nicotiana glutinosa
Mebhlh10	CAAT-box	CAAAT	707	5	+	Pisum sativum	common cis-acting element in promoter and enhancer regions
Mebhlh10	CAAT-box	CAAT	720	4	+	Nicotiana glutinosa
Mebhlh10	CAAT-box	CAAAT	839	5	-	Pisum sativum	common cis-acting element in promoter and enhancer regions
Mebhlh10	CAAT-box	CAAAT	911	5	-	Pisum sativum	common cis-acting element in promoter and enhancer regions
Mebhlh10	CAAT-box	CAAT	1090	4	+	Nicotiana glutinosa
Mebhlh10	CAAT-box	CAAT	1104	4	+	Nicotiana glutinosa
Mebhlh10	CAAT-box	CAAAT	1126	5	-	Pisum sativum	common cis-acting element in promoter and enhancer regions
Mebhlh10	CAAT-box	CAAT	1151	4	+	Nicotiana glutinosa
Mebhlh10	CAAT-box	CCAAT	1174	5	-	Arabidopsis thaliana	common cis-acting element in promoter and enhancer regions
Mebhlh10	CAAT-box	CAAT	1265	4	-	Nicotiana glutinosa
Mebhlh10	CAAT-box	CAAAT	1306	5	+	Pisum sativum	common cis-acting element in promoter and enhancer regions
Mebhlh10	Gap-box	CAAATGAA(A/G)A	39	9	-	Arabidopsis thaliana	part of a light responsive element
Mebhlh10	TCCC-motif	TCTCCCT	769	7	-	Spinacia oleracea	part of a light responsive element
Mebhlh10	MRE	AACCTAA	418	7	-	Petroselinum crispum	MYB binding site involved in light responsiveness
Mebhlh10	AT-rich sequence	TAAAATACT	1245	9	+	Pisum sativum	element for maximal elicitor-mediated activation (2copies)
Mebhlh10	MYB	CAACAG	104	6	-	Arabidopsis thaliana
Mebhlh10	O2-site	GATGATGTGG	80	9	+	Zea mays	cis-acting regulatory element involved in zein metabolism regulation
Mebhlh10	Box 4	ATTAAT	1049	6	-	Petroselinum crispum	part of a conserved DNA module involved in light responsiveness
Mebhlh10	Box 4	ATTAAT	1407	6	-	Petroselinum crispum	part of a conserved DNA module involved in light responsiveness
Mebhlh10	Box 4	ATTAAT	1471	6	-	Petroselinum crispum	part of a conserved DNA module involved in light responsiveness
Mebhlh10	ABRE3a	TACGTG	471	6	+	Zea mays
Mebhlh10	ABRE	ACGTG	258	5	-	Arabidopsis thaliana	cis-acting element involved in the abscisic acid responsiveness
Mebhlh10	ABRE	CACGTG	447	6	+	Arabidopsis thaliana	cis-acting element involved in the abscisic acid responsiveness
Mebhlh10	ABRE	ACGTG	448	5	+	Arabidopsis thaliana	cis-acting element involved in the abscisic acid responsiveness
Mebhlh10	ABRE	ACGTG	472	5	+	Arabidopsis thaliana	cis-acting element involved in the abscisic acid responsiveness
Mebhlh10	G-box	CACGTC	258	6	+	Zea mays	cis-acting regulatory element involved in light responsiveness
Mebhlh10	G-box	CACGTG	447	6	+	Arabidopsis thaliana	cis-acting regulatory element involved in light responsiveness
Mebhlh10	G-box	TACGTG	471	6	+	Arabidopsis thaliana	cis-acting regulatory element involved in light responsiveness
Mebhlh10	ABRE4	CACGTA	471	6	-	Zea mays
Mebhlh10	Unnamed__2	AACCTAACCT	360	9	+	Petroselinum hortense
Mebhlh10	TCA-element	CCATCTTTTT	948	9	+	Nicotiana tabacum	cis-acting element involved in salicylic acid responsiveness
Mebhlh10	Unnamed__6	taTAAATATct	1319	10	-	Zea mays
Mebhlh10	I-box	TGATAATGT	264	9	+	Solanum tuberosum	part of a light responsive element
Mebhlh10	Myb	TAACTG	408	6	+	Arabidopsis thaliana
Mebhlh10	TC-rich repeats	ATTCTCTAAC	588	10	+	Nicotiana tabacum	cis-acting element involved in defense and stress responsiveness
Mebhlh10	TC-rich repeats	ATTCTCTAAC	804	9	+	Nicotiana tabacum	cis-acting element involved in defense and stress responsiveness
Mebhlh10	ERE	ATTTTAAA	1234	8	+	Nicotiana glutinos
Mebhlh10	ERE	ATTTTAAA	1236	8	-	Nicotiana glutinos
Mebhlh10	ERE	ATTTTAAA	1243	8	-	Nicotiana glutinos
Mebhlh10	ERE	ATTTTAAA	1253	8	-	Nicotiana glutinos
Mebhlh10	ERE	ATTTTAAA	1343	8	-	Nicotiana glutinos
Mebhlh10	G-Box	CACGTG	447	6	+	Pisum sativum	cis-acting regulatory element involved in light responsiveness
Mebhlh10	CGTCA-motif	CGTCA	97	5	-	Hordeum vulgare	cis-acting regulatory element involved in the MeJA-responsiveness
Mebhlh10	as-1	TGACG	97	5	+	Arabidopsis thaliana
Mebhlh100	A-box	CCGTCC	157	6	-	Petroselinum crispum	cis-acting regulatory element
Mebhlh100	DRE core	GCCGAC	110	6	+	Arabidopsis thaliana
Mebhlh100	TATC-box	TATCCCA	364	7	-	Oryza sativa	cis-acting element involved in gibberellin-responsiveness
Mebhlh100	CGTCA-motif	CGTCA	1257	5	+	Hordeum vulgare	cis-acting regulatory element involved in the MeJA-responsiveness
Mebhlh100	ERE	ATTTTAAA	807	8	-	Nicotiana glutinos
Mebhlh100	ERE	ATTTTAAA	1006	8	+	Nicotiana glutinos
Mebhlh100	ERE	ATTTTAAA	1008	8	-	Nicotiana glutinos
Mebhlh100	as-1	TGACG	1257	5	-	Arabidopsis thaliana
Mebhlh100	MYB	CAACCA	1296	6	+	Arabidopsis thaliana
Mebhlh100	MYB	CAACCA	1310	6	-	Arabidopsis thaliana
Mebhlh100	Box 4	ATTAAT	1014	6	-	Petroselinum crispum	part of a conserved DNA module involved in light responsiveness
Mebhlh100	Box 4	ATTAAT	1028	6	-	Petroselinum crispum	part of a conserved DNA module involved in light responsiveness
Mebhlh100	O2-site	GATGATGTGG	195	9	-	Zea mays	cis-acting regulatory element involved in zein metabolism regulation
Mebhlh100	RY-element	CATGCATG	1156	8	-	Helianthus annuus	cis-acting regulatory element involved in seed-specific regulation
Mebhlh100	CCGTCC-box	CCGTCC	157	6	-	Petroselinum hortense
Mebhlh100	TGACG-motif	TGACG	1257	5	-	Hordeum vulgare	cis-acting regulatory element involved in the MeJA-responsiveness
Mebhlh100	AT~TATA-box	TATATA	552	6	+	Arabidopsis thaliana
Mebhlh100	AT~TATA-box	TATATA	1236	6	-	Arabidopsis thaliana
Mebhlh100	ARE	AAACCA	250	6	+	Zea mays	cis-acting regulatory element essential for the anaerobic induction
Mebhlh100	ARE	AAACCA	707	6	+	Zea mays	cis-acting regulatory element essential for the anaerobic induction
Mebhlh100	P-box	CCTTTTG	1406	7	+	Oryza sativa	gibberellin-responsive element
Mebhlh100		motif_sequence	57	4	+	organism	short_function
Mebhlh100		motif_sequence	136	4	+	organism	short_function
Mebhlh100		motif_sequence	149	4	+	organism	short_function
Mebhlh100		motif_sequence	375	4	-	organism	short_function
Mebhlh100		motif_sequence	1097	4	-	organism	short_function
Mebhlh100		motif_sequence	1412	4	-	organism	short_function
Mebhlh100	CAAT-box	CAAT	13	4	-	Nicotiana glutinosa
Mebhlh100	CAAT-box	CAAT	31	4	-	Nicotiana glutinosa
Mebhlh100	CAAT-box	CAAT	47	4	+	Nicotiana glutinosa
Mebhlh100	CAAT-box	TGCAAATCT	50	9	+	Brassica juncea	common cis-acting element in promoter and enhancer regions
Mebhlh100	CAAT-box	CAAAT	52	5	+	Pisum sativum	common cis-acting element in promoter and enhancer regions
Mebhlh100	CAAT-box	CAAT	78	4	-	Nicotiana glutinosa
Mebhlh100	CAAT-box	CCAAT	82	5	-	Arabidopsis thaliana	common cis-acting element in promoter and enhancer regions
Mebhlh100	CAAT-box	CCAAT	119	5	-	Arabidopsis thaliana	common cis-acting element in promoter and enhancer regions
Mebhlh100	CAAT-box	CAAT	124	4	-	Nicotiana glutinosa
Mebhlh100	CAAT-box	CAAAT	183	5	+	Pisum sativum	common cis-acting element in promoter and enhancer regions
Mebhlh100	CAAT-box	CCAAT	362	5	-	Arabidopsis thaliana	common cis-acting element in promoter and enhancer regions
Mebhlh100	CAAT-box	CAAT	407	4	-	Nicotiana glutinosa
Mebhlh100	CAAT-box	CCAAT	414	5	-	Arabidopsis thaliana	common cis-acting element in promoter and enhancer regions
Mebhlh100	CAAT-box	CAAT	437	4	-	Nicotiana glutinosa
Mebhlh100	CAAT-box	CAAAT	460	5	+	Pisum sativum	common cis-acting element in promoter and enhancer regions
Mebhlh100	CAAT-box	CCAAT	470	5	+	Arabidopsis thaliana	common cis-acting element in promoter and enhancer regions
Mebhlh100	CAAT-box	CAAT	471	4	+	Nicotiana glutinosa
Mebhlh100	CAAT-box	CCAAT	478	5	+	Arabidopsis thaliana	common cis-acting element in promoter and enhancer regions
Mebhlh100	CAAT-box	CAAT	479	4	+	Nicotiana glutinosa
Mebhlh100	CAAT-box	CAAAT	548	5	+	Pisum sativum	common cis-acting element in promoter and enhancer regions
Mebhlh100	CAAT-box	CAAAT	578	5	-	Pisum sativum	common cis-acting element in promoter and enhancer regions
Mebhlh100	CAAT-box	CAAT	651	4	-	Nicotiana glutinosa
Mebhlh100	CAAT-box	CAAAT	684	5	+	Pisum sativum	common cis-acting element in promoter and enhancer regions
Mebhlh100	CAAT-box	CAAAT	711	5	+	Pisum sativum	common cis-acting element in promoter and enhancer regions
Mebhlh100	CAAT-box	CAAT	714	4	-	Nicotiana glutinosa
Mebhlh100	CAAT-box	CAAT	719	4	-	Nicotiana glutinosa
Mebhlh100	CAAT-box	CAAT	746	4	+	Nicotiana glutinosa
Mebhlh100	CAAT-box	CAAAT	748	5	-	Pisum sativum	common cis-acting element in promoter and enhancer regions
Mebhlh100	CAAT-box	CAAAT	976	5	+	Pisum sativum	common cis-acting element in promoter and enhancer regions
Mebhlh100	CAAT-box	CAAT	979	4	-	Nicotiana glutinosa
Mebhlh100	CAAT-box	CAAT	984	4	-	Nicotiana glutinosa
Mebhlh100	CAAT-box	CAAAT	1041	5	-	Pisum sativum	common cis-acting element in promoter and enhancer regions
Mebhlh100	CAAT-box	CAAAT	1049	5	+	Pisum sativum	common cis-acting element in promoter and enhancer regions
Mebhlh100	CAAT-box	CAAT	1117	4	-	Nicotiana glutinosa
Mebhlh100	CAAT-box	CAAT	1132	4	+	Nicotiana glutinosa
Mebhlh100	CAAT-box	CAAAT	1134	5	-	Pisum sativum	common cis-acting element in promoter and enhancer regions
Mebhlh100	CAAT-box	CCAAT	1279	5	+	Arabidopsis thaliana	common cis-acting element in promoter and enhancer regions
Mebhlh100	CAAT-box	CAAT	1280	4	+	Nicotiana glutinosa
Mebhlh100	CAAT-box	CAACCAACTCC	1296	10	+	Arabidopsis thaliana	common cis-acting element in promoter and enhancer regions
Mebhlh100	CAAT-box	CAAAT	1306	5	+	Pisum sativum	common cis-acting element in promoter and enhancer regions
Mebhlh100	CAAT-box	CAAT	1322	4	+	Nicotiana glutinosa
Mebhlh100	CAAT-box	CAAT	1324	4	-	Nicotiana glutinosa
Mebhlh100	CAAT-box	CAAAT	1333	5	+	Pisum sativum	common cis-acting element in promoter and enhancer regions
Mebhlh100	CAAT-box	CAAT	1347	4	+	Nicotiana glutinosa
Mebhlh100	CAAT-box	CAAT	1399	4	+	Nicotiana glutinosa
Mebhlh100	Unnamed__1	GAATTTAATTAA	811	11	+	Glycine max	60K protein binding site
Mebhlh100	MYC	CATTTG	1306	6	-	Arabidopsis thaliana
Mebhlh100	MYC	CAATTG	1322	6	-	Arabidopsis thaliana
Mebhlh100	CCGTCC motif	CCGTCC	157	6	-	Nicotiana tabacum
Mebhlh100	AT-rich element	ATAGAAATCAA	676	10	+	Glycine max	binding site of AT-rich DNA binding protein (ATBP-1)
Mebhlh100	Unnamed__4	CTCC	86	4	-	Petroselinum hortense
Mebhlh100	Unnamed__4	CTCC	386	4	+	Petroselinum hortense
Mebhlh100	Unnamed__4	CTCC	528	4	-	Petroselinum hortense
Mebhlh100	Unnamed__4	CTCC	1412	4	-	Petroselinum hortense
Mebhlh100	AAGAA-motif	GAAAGAA	232	7	+	Avena sativa
Mebhlh100	TATA-box	TATA	205	4	+	Arabidopsis thaliana	core promoter element around -30 of transcription start
Mebhlh100	TATA-box	TATAAAT	209	7	-	Brassica juncea	core promoter element around -30 of transcription start
Mebhlh100	TATA-box	TATAAA	210	6	-	Helianthus annuus	core promoter element around -30 of transcription start
Mebhlh100	TATA-box	TATAA	211	5	-	Arabidopsis thaliana	core promoter element around -30 of transcription start
Mebhlh100	TATA-box	TATA	212	4	+	Arabidopsis thaliana	core promoter element around -30 of transcription start
Mebhlh100	TATA-box	TATAAATA	217	8	-	Daucus carota	core promoter element around -30 of transcription start
Mebhlh100	TATA-box	TATAAAT	218	7	-	Brassica juncea	core promoter element around -30 of transcription start
Mebhlh100	TATA-box	TATAAA	219	6	-	Helianthus annuus	core promoter element around -30 of transcription start
Mebhlh100	TATA-box	TATAA	220	5	-	Arabidopsis thaliana	core promoter element around -30 of transcription start
Mebhlh100	TATA-box	TATA	221	4	+	Arabidopsis thaliana	core promoter element around -30 of transcription start
Mebhlh100	TATA-box	ATTATA	225	6	+	Brassica napus	core promoter element around -30 of transcription start
Mebhlh100	TATA-box	TATAA	226	5	-	Arabidopsis thaliana	core promoter element around -30 of transcription start
Mebhlh100	TATA-box	TATA	227	4	+	Arabidopsis thaliana	core promoter element around -30 of transcription start
Mebhlh100	TATA-box	ATATAA	258	6	+	Brassica oleracea	core promoter element around -30 of transcription start
Mebhlh100	TATA-box	TATA	259	4	+	Arabidopsis thaliana	core promoter element around -30 of transcription start
Mebhlh100	TATA-box	TATTTAAA	298	8	-	Arabidopsis thaliana	core promoter element around -30 of transcription start
Mebhlh100	TATA-box	TACATAAA	318	8	-	Oryza sativa	core promoter element around -30 of transcription start
Mebhlh100	TATA-box	TATTTAAA	328	8	+	Arabidopsis thaliana	core promoter element around -30 of transcription start
Mebhlh100	TATA-box	TATTTAAA	330	8	-	Arabidopsis thaliana	core promoter element around -30 of transcription start
Mebhlh100	TATA-box	TATACA	354	6	-	Helianthus annuus	core promoter element around -30 of transcription start
Mebhlh100	TATA-box	TATA	356	4	+	Arabidopsis thaliana	core promoter element around -30 of transcription start
Mebhlh100	TATA-box	ATATAT	551	6	+	Brassica napus	core promoter element around -30 of transcription start
Mebhlh100	TATA-box	TATATA	552	6	+	Arabidopsis thaliana	core promoter element around -30 of transcription start
Mebhlh100	TATA-box	ATATAA	553	6	+	Brassica oleracea	core promoter element around -30 of transcription start
Mebhlh100	TATA-box	TATA	554	4	+	Arabidopsis thaliana	core promoter element around -30 of transcription start
Mebhlh100	TATA-box	TATAAATA	671	8	-	Daucus carota	core promoter element around -30 of transcription start
Mebhlh100	TATA-box	TATAAAT	672	7	-	Brassica juncea	core promoter element around -30 of transcription start
Mebhlh100	TATA-box	TATAAA	673	6	-	Helianthus annuus	core promoter element around -30 of transcription start
Mebhlh100	TATA-box	TATAA	674	5	-	Arabidopsis thaliana	core promoter element around -30 of transcription start
Mebhlh100	TATA-box	TATA	675	4	+	Arabidopsis thaliana	core promoter element around -30 of transcription start
Mebhlh100	TATA-box	TATAAAA	785	7	-	Pisum sativum	core promoter element around -30 of transcription start
Mebhlh100	TATA-box	TATAAA	786	6	-	Helianthus annuus	core promoter element around -30 of transcription start
Mebhlh100	TATA-box	TATAA	787	5	-	Arabidopsis thaliana	core promoter element around -30 of transcription start
Mebhlh100	TATA-box	TATA	788	4	-	Arabidopsis thaliana	core promoter element around -30 of transcription start
Mebhlh100	TATA-box	ATATAA	838	6	+	Brassica oleracea	core promoter element around -30 of transcription start
Mebhlh100	TATA-box	TATA	839	4	-	Arabidopsis thaliana	core promoter element around -30 of transcription start
Mebhlh100	TATA-box	TATA	855	4	-	Arabidopsis thaliana	core promoter element around -30 of transcription start
Mebhlh100	TATA-box	TATAA	1223	5	-	Arabidopsis thaliana	core promoter element around -30 of transcription start
Mebhlh100	TATA-box	TATA	1224	4	-	Arabidopsis thaliana	core promoter element around -30 of transcription start
Mebhlh100	TATA-box	ATATAT	1235	6	-	Brassica napus	core promoter element around -30 of transcription start
Mebhlh100	TATA-box	TATATA	1236	6	-	Arabidopsis thaliana	core promoter element around -30 of transcription start
Mebhlh100	TATA-box	ATATAT	1237	6	-	Brassica napus	core promoter element around -30 of transcription start
Mebhlh100	TATA-box	TATA	1238	4	-	Arabidopsis thaliana	core promoter element around -30 of transcription start
Mebhlh100	TATA-box	TACAAAA	1369	7	-	Oryza sativa	core promoter element around -30 of transcription start
Mebhlh100	TATA-box	ATATAA	1446	6	+	Brassica oleracea	core promoter element around -30 of transcription start
Mebhlh100	TATA-box	TATA	1447	4	-	Arabidopsis thaliana	core promoter element around -30 of transcription start
Mebhlh100	TATA-box	ccTATAAAaa	1489	9	-	Arabidopsis thaliana	core promoter element around -30 of transcription start
Mebhlh100	TATA-box	TATAAAT	1490	7	-	Brassica juncea	core promoter element around -30 of transcription start
Mebhlh100	TATA-box	TATAAA	1491	6	-	Helianthus annuus	core promoter element around -30 of transcription start
Mebhlh100	TATA-box	TATAA	1492	5	-	Arabidopsis thaliana	core promoter element around -30 of transcription start
Mebhlh100	TATA-box	TATA	1493	4	-	Arabidopsis thaliana	core promoter element around -30 of transcription start
Mebhlh101	TATA-box	TATA	87	4	+	Arabidopsis thaliana	core promoter element around -30 of transcription start
Mebhlh101	TATA-box	TACAAAA	93	7	-	Oryza sativa	core promoter element around -30 of transcription start
Mebhlh101	TATA-box	TATACA	96	6	-	Helianthus annuus	core promoter element around -30 of transcription start
Mebhlh101	TATA-box	TATATA	98	6	+	Arabidopsis thaliana	core promoter element around -30 of transcription start
Mebhlh101	TATA-box	ATATAT	99	6	+	Brassica napus	core promoter element around -30 of transcription start
Mebhlh101	TATA-box	TATATA	100	6	+	Arabidopsis thaliana	core promoter element around -30 of transcription start
Mebhlh101	TATA-box	ATATAA	101	6	+	Brassica oleracea	core promoter element around -30 of transcription start
Mebhlh101	TATA-box	TATA	102	4	+	Arabidopsis thaliana	core promoter element around -30 of transcription start
Mebhlh101	TATA-box	ATATAT	177	6	+	Brassica napus	core promoter element around -30 of transcription start
Mebhlh101	TATA-box	TATA	178	4	+	Arabidopsis thaliana	core promoter element around -30 of transcription start
Mebhlh101	TATA-box	TATA	243	4	+	Arabidopsis thaliana	core promoter element around -30 of transcription start
Mebhlh101	TATA-box	ATATAA	248	6	+	Brassica oleracea	core promoter element around -30 of transcription start
Mebhlh101	TATA-box	TATA	249	4	+	Arabidopsis thaliana	core promoter element around -30 of transcription start
Mebhlh101	TATA-box	ATTATA	401	6	+	Brassica napus	core promoter element around -30 of transcription start
Mebhlh101	TATA-box	TATAA	402	5	-	Arabidopsis thaliana	core promoter element around -30 of transcription start
Mebhlh101	TATA-box	TATA	403	4	+	Arabidopsis thaliana	core promoter element around -30 of transcription start
Mebhlh101	TATA-box	ATTATA	411	6	+	Brassica napus	core promoter element around -30 of transcription start
Mebhlh101	TATA-box	TATAA	412	5	-	Arabidopsis thaliana	core promoter element around -30 of transcription start
Mebhlh101	TATA-box	TATA	413	4	+	Arabidopsis thaliana	core promoter element around -30 of transcription start
Mebhlh101	TATA-box	ATTATA	426	6	+	Brassica napus	core promoter element around -30 of transcription start
Mebhlh101	TATA-box	TATAA	427	5	-	Arabidopsis thaliana	core promoter element around -30 of transcription start
Mebhlh101	TATA-box	TATA	428	4	+	Arabidopsis thaliana	core promoter element around -30 of transcription start
Mebhlh101	TATA-box	TATACA	473	6	-	Helianthus annuus	core promoter element around -30 of transcription start
Mebhlh101	TATA-box	TATATA	475	6	+	Arabidopsis thaliana	core promoter element around -30 of transcription start
Mebhlh101	TATA-box	ATATAA	476	6	+	Brassica oleracea	core promoter element around -30 of transcription start
Mebhlh101	TATA-box	TATA	477	4	+	Arabidopsis thaliana	core promoter element around -30 of transcription start
Mebhlh101	TATA-box	TACAAAA	583	7	+	Oryza sativa	core promoter element around -30 of transcription start
Mebhlh101	TATA-box	TATA	603	4	+	Arabidopsis thaliana	core promoter element around -30 of transcription start
Mebhlh101	TATA-box	ATTATA	892	6	+	Brassica napus	core promoter element around -30 of transcription start
Mebhlh101	TATA-box	TATAA	893	5	-	Arabidopsis thaliana	core promoter element around -30 of transcription start
Mebhlh101	TATA-box	TATA	894	4	-	Arabidopsis thaliana	core promoter element around -30 of transcription start
Mebhlh101	TATA-box	ATATAA	899	6	+	Brassica oleracea	core promoter element around -30 of transcription start
Mebhlh101	TATA-box	TATA	900	4	-	Arabidopsis thaliana	core promoter element around -30 of transcription start
Mebhlh101	TATA-box	TATATTTATATTT	945	12	-	Avena sativa	core promoter element around -30 of transcription start
Mebhlh101	TATA-box	ATATAT	947	6	-	Brassica napus	core promoter element around -30 of transcription start
Mebhlh101	TATA-box	TATATA	948	6	-	Arabidopsis thaliana	core promoter element around -30 of transcription start
Mebhlh101	TATA-box	ATATAT	949	6	-	Brassica napus	core promoter element around -30 of transcription start
Mebhlh101	TATA-box	TATATA	950	6	-	Arabidopsis thaliana	core promoter element around -30 of transcription start
Mebhlh101	TATA-box	ATATAT	951	6	-	Brassica napus	core promoter element around -30 of transcription start
Mebhlh101	TATA-box	TATATA	952	6	-	Arabidopsis thaliana	core promoter element around -30 of transcription start
Mebhlh101	TATA-box	ATATAA	953	6	+	Brassica oleracea	core promoter element around -30 of transcription start
Mebhlh101	TATA-box	TATA	954	4	-	Arabidopsis thaliana	core promoter element around -30 of transcription start
Mebhlh101	TATA-box	ATTATA	1024	6	+	Brassica napus	core promoter element around -30 of transcription start
Mebhlh101	TATA-box	TATAA	1025	5	-	Arabidopsis thaliana	core promoter element around -30 of transcription start
Mebhlh101	TATA-box	TATA	1026	4	-	Arabidopsis thaliana	core promoter element around -30 of transcription start
Mebhlh101	TATA-box	TATA	1050	4	-	Arabidopsis thaliana	core promoter element around -30 of transcription start
Mebhlh101	TATA-box	TATTTAAA	1052	8	+	Arabidopsis thaliana	core promoter element around -30 of transcription start
Mebhlh101	TATA-box	ATTATA	1120	6	+	Brassica napus	core promoter element around -30 of transcription start
Mebhlh101	TATA-box	TATAA	1121	5	-	Arabidopsis thaliana	core promoter element around -30 of transcription start
Mebhlh101	TATA-box	TATA	1122	4	-	Arabidopsis thaliana	core promoter element around -30 of transcription start
Mebhlh101	TATA-box	ATATAT	1319	6	-	Brassica napus	core promoter element around -30 of transcription start
Mebhlh101	TATA-box	TATATA	1320	6	-	Arabidopsis thaliana	core promoter element around -30 of transcription start
Mebhlh101	TATA-box	ATATAT	1321	6	-	Brassica napus	core promoter element around -30 of transcription start
Mebhlh101	TATA-box	TATATA	1322	6	-	Arabidopsis thaliana	core promoter element around -30 of transcription start
Mebhlh101	TATA-box	ATATAA	1323	6	+	Brassica oleracea	core promoter element around -30 of transcription start
Mebhlh101	TATA-box	TATA	1324	4	-	Arabidopsis thaliana	core promoter element around -30 of transcription start
Mebhlh101	TATA-box	ATATAA	1347	6	+	Brassica oleracea	core promoter element around -30 of transcription start
Mebhlh101	TATA-box	TATA	1348	4	-	Arabidopsis thaliana	core promoter element around -30 of transcription start
Mebhlh101	TATA-box	ATTATA	1356	6	+	Brassica napus	core promoter element around -30 of transcription start
Mebhlh101	TATA-box	TATAA	1357	5	-	Arabidopsis thaliana	core promoter element around -30 of transcription start
Mebhlh101	TATA-box	TATA	1358	4	-	Arabidopsis thaliana	core promoter element around -30 of transcription start
Mebhlh101	TATA-box	TATA	1447	4	-	Arabidopsis thaliana	core promoter element around -30 of transcription start
Mebhlh101	TATA-box	TACATAAA	1486	8	-	Oryza sativa	core promoter element around -30 of transcription start
Mebhlh101	TGA-element	AACGAC	1189	6	+	Brassica oleracea	auxin-responsive element
Mebhlh101	WRE3	CCACCT	4	6	-	Pisum sativum
Mebhlh101	TATA	TATAAAAT	900	8	+	Arabidopsis thaliana
Mebhlh101	TATA	TATAAAAT	1026	8	+	Arabidopsis thaliana
Mebhlh101	MYC	CAATTG	1089	6	-	Arabidopsis thaliana
Mebhlh101	MYC	CATTTG	1156	6	-	Arabidopsis thaliana
Mebhlh101	Unnamed__4	CTCC	2	4	-	Petroselinum hortense
Mebhlh101	Unnamed__4	CTCC	74	4	-	Petroselinum hortense
Mebhlh101	Unnamed__4	CTCC	692	4	+	Petroselinum hortense
Mebhlh101	Unnamed__4	CTCC	964	4	-	Petroselinum hortense
Mebhlh101	Unnamed__4	CTCC	1112	4	-	Petroselinum hortense
Mebhlh101	Unnamed__4	CTCC	1221	4	+	Petroselinum hortense
Mebhlh101	Unnamed__4	CTCC	1271	4	+	Petroselinum hortense
Mebhlh101	AT-rich element	ATAGAAATCAA	1081	10	+	Glycine max	binding site of AT-rich DNA binding protein (ATBP-1)
Mebhlh101	LAMP-element	CTTTATCA	1160	8	-	Pisum sativum	part of a light responsive element
Mebhlh101	AAGAA-motif	GAAAGAA	62	7	+	Avena sativa
Mebhlh101		motif_sequence	26	4	-	organism	short_function
Mebhlh101		motif_sequence	33	4	-	organism	short_function
Mebhlh101		motif_sequence	38	4	-	organism	short_function
Mebhlh101		motif_sequence	487	4	+	organism	short_function
Mebhlh101		motif_sequence	554	4	+	organism	short_function
Mebhlh101		motif_sequence	681	4	+	organism	short_function
Mebhlh101		motif_sequence	759	4	+	organism	short_function
Mebhlh101		motif_sequence	804	4	-	organism	short_function
Mebhlh101		motif_sequence	995	4	-	organism	short_function
Mebhlh101		motif_sequence	1224	4	+	organism	short_function
Mebhlh101		motif_sequence	1244	4	+	organism	short_function
Mebhlh101	MYB recognition site	CCGTTG	1140	6	-	Arabidopsis thaliana
Mebhlh101	MYB-like sequence	TAACCA	748	6	-	Arabidopsis thaliana
Mebhlh101	CAAT-box	CAAT	120	4	-	Nicotiana glutinosa
Mebhlh101	CAAT-box	CAAAT	135	5	-	Pisum sativum	common cis-acting element in promoter and enhancer regions
Mebhlh101	CAAT-box	CAAT	217	4	-	Nicotiana glutinosa
Mebhlh101	CAAT-box	CAAT	338	4	-	Nicotiana glutinosa
Mebhlh101	CAAT-box	CAAT	392	4	+	Nicotiana glutinosa
Mebhlh101	CAAT-box	CAAT	563	4	-	Nicotiana glutinosa
Mebhlh101	CAAT-box	CAAT	776	4	-	Nicotiana glutinosa
Mebhlh101	CAAT-box	CAAAT	800	5	-	Pisum sativum	common cis-acting element in promoter and enhancer regions
Mebhlh101	CAAT-box	CAAT	932	4	-	Nicotiana glutinosa
Mebhlh101	CAAT-box	CAAT	991	4	+	Nicotiana glutinosa
Mebhlh101	CAAT-box	CAAT	1032	4	-	Nicotiana glutinosa
Mebhlh101	CAAT-box	CAAAT	1037	5	+	Pisum sativum	common cis-acting element in promoter and enhancer regions
Mebhlh101	CAAT-box	CAAT	1089	4	+	Nicotiana glutinosa
Mebhlh101	CAAT-box	CAAT	1091	4	-	Nicotiana glutinosa
Mebhlh101	CAAT-box	CAAAT	1117	5	+	Pisum sativum	common cis-acting element in promoter and enhancer regions
Mebhlh101	CAAT-box	CAAAT	1156	5	+	Pisum sativum	common cis-acting element in promoter and enhancer regions
Mebhlh101	CAAT-box	CAAAT	1198	5	+	Pisum sativum	common cis-acting element in promoter and enhancer regions
Mebhlh101	CAAT-box	CAAT	1282	4	-	Nicotiana glutinosa
Mebhlh101	GA-motif	ATAGATAA	380	8	+	Arabidopsis thaliana	part of a light responsive element
Mebhlh101	ACE	CTAACGTATT	233	9	-	Petroselinum crispum	cis-acting element involved in light responsiveness
Mebhlh101	ACE	CTAACGTATT	263	9	-	Petroselinum crispum	cis-acting element involved in light responsiveness
Mebhlh101	AT~TATA-box	TATATA	98	6	+	Arabidopsis thaliana
Mebhlh101	AT~TATA-box	TATATA	100	6	+	Arabidopsis thaliana
Mebhlh101	AT~TATA-box	TATATA	475	6	+	Arabidopsis thaliana
Mebhlh101	AT~TATA-box	TATATA	948	6	-	Arabidopsis thaliana
Mebhlh101	AT~TATA-box	TATATA	950	6	-	Arabidopsis thaliana
Mebhlh101	AT~TATA-box	TATATA	952	6	-	Arabidopsis thaliana
Mebhlh101	AT~TATA-box	TATATA	1320	6	-	Arabidopsis thaliana
Mebhlh101	AT~TATA-box	TATATA	1322	6	-	Arabidopsis thaliana
Mebhlh101	Box 4	ATTAAT	211	6	+	Petroselinum crispum	part of a conserved DNA module involved in light responsiveness
Mebhlh101	Box 4	ATTAAT	260	6	+	Petroselinum crispum	part of a conserved DNA module involved in light responsiveness
Mebhlh101	Box 4	ATTAAT	397	6	+	Petroselinum crispum	part of a conserved DNA module involved in light responsiveness
Mebhlh101	Box 4	ATTAAT	865	6	-	Petroselinum crispum	part of a conserved DNA module involved in light responsiveness
Mebhlh101	Box 4	ATTAAT	1126	6	-	Petroselinum crispum	part of a conserved DNA module involved in light responsiveness
Mebhlh101	Box 4	ATTAAT	1406	6	-	Petroselinum crispum	part of a conserved DNA module involved in light responsiveness
Mebhlh101	Box 4	ATTAAT	1433	6	-	Petroselinum crispum	part of a conserved DNA module involved in light responsiveness
Mebhlh101	Box 4	ATTAAT	1472	6	-	Petroselinum crispum	part of a conserved DNA module involved in light responsiveness
Mebhlh101	CCAAT-box	CAACGG	1140	6	+	Hordeum vulgare	MYBHv1 binding site
Mebhlh101	TCA	TCATCTTCAT	485	9	+	Pisum sativum
Mebhlh101	TCA	TCATCTTCAT	993	9	-	Pisum sativum
Mebhlh101	MYB	TAACCA	748	6	-	Arabidopsis thaliana
Mebhlh101	MYB	CAACCA	1194	6	+	Arabidopsis thaliana
Mebhlh101	MYB	CAACCA	1249	6	+	Arabidopsis thaliana
Mebhlh101	ERE	ATTTTAAA	228	8	-	Nicotiana glutinos
Mebhlh101	ERE	ATTTTAAA	325	8	-	Nicotiana glutinos
Mebhlh101	TATC-box	TATCCCA	1296	7	+	Oryza sativa	cis-acting element involved in gibberellin-responsiveness
Mebhlh101	Myb	TAACTG	1301	6	-	Arabidopsis thaliana
Mebhlh102	HD-Zip 1	CAAT(A/T)ATTG	439	8.5	+	Arabidopsis thaliana	element involved in differentiation of the palisade mesophyll cells
Mebhlh102	TATA	TATAAAAT	37	8	+	Arabidopsis thaliana
Mebhlh102	TATA	TATAAAAT	207	8	+	Arabidopsis thaliana
Mebhlh102	TATA	TATAAAAT	1179	8	-	Arabidopsis thaliana
Mebhlh102	TATA	TATAAAAT	1368	8	-	Arabidopsis thaliana
Mebhlh102	TATA	TATAAAAT	1408	8	-	Arabidopsis thaliana
Mebhlh102	TATA	TATAAAAT	1430	8	-	Arabidopsis thaliana
Mebhlh102	Box 4	ATTAAT	162	6	+	Petroselinum crispum	part of a conserved DNA module involved in light responsiveness
Mebhlh102	Box 4	ATTAAT	1147	6	-	Petroselinum crispum	part of a conserved DNA module involved in light responsiveness
Mebhlh102	Box 4	ATTAAT	1378	6	-	Petroselinum crispum	part of a conserved DNA module involved in light responsiveness
Mebhlh102	TATA-box	ATTATA	35	6	+	Brassica napus	core promoter element around -30 of transcription start
Mebhlh102	TATA-box	TATAA	36	5	-	Arabidopsis thaliana	core promoter element around -30 of transcription start
Mebhlh102	TATA-box	TATA	37	4	+	Arabidopsis thaliana	core promoter element around -30 of transcription start
Mebhlh102	TATA-box	ATTATA	76	6	+	Brassica napus	core promoter element around -30 of transcription start
Mebhlh102	TATA-box	TATAA	77	5	-	Arabidopsis thaliana	core promoter element around -30 of transcription start
Mebhlh102	TATA-box	TATA	78	4	+	Arabidopsis thaliana	core promoter element around -30 of transcription start
Mebhlh102	TATA-box	ATATAT	107	6	+	Brassica napus	core promoter element around -30 of transcription start
Mebhlh102	TATA-box	TATA	108	4	+	Arabidopsis thaliana	core promoter element around -30 of transcription start
Mebhlh102	TATA-box	TATTTAAA	121	8	+	Arabidopsis thaliana	core promoter element around -30 of transcription start
Mebhlh102	TATA-box	ATATAT	181	6	+	Brassica napus	core promoter element around -30 of transcription start
Mebhlh102	TATA-box	TATATA	182	6	+	Arabidopsis thaliana	core promoter element around -30 of transcription start
Mebhlh102	TATA-box	ATATAT	183	6	+	Brassica napus	core promoter element around -30 of transcription start
Mebhlh102	TATA-box	TATATA	184	6	+	Arabidopsis thaliana	core promoter element around -30 of transcription start
Mebhlh102	TATA-box	ATATAT	185	6	+	Brassica napus	core promoter element around -30 of transcription start
Mebhlh102	TATA-box	TATA	186	4	+	Arabidopsis thaliana	core promoter element around -30 of transcription start
Mebhlh102	TATA-box	TATAAAA	204	7	-	Pisum sativum	core promoter element around -30 of transcription start
Mebhlh102	TATA-box	TATAAA	205	6	-	Helianthus annuus	core promoter element around -30 of transcription start
Mebhlh102	TATA-box	TATAA	206	5	-	Arabidopsis thaliana	core promoter element around -30 of transcription start
Mebhlh102	TATA-box	TATA	207	4	+	Arabidopsis thaliana	core promoter element around -30 of transcription start
Mebhlh102	TATA-box	TATA	274	4	+	Arabidopsis thaliana	core promoter element around -30 of transcription start
Mebhlh102	TATA-box	TATTTAAA	322	8	-	Arabidopsis thaliana	core promoter element around -30 of transcription start
Mebhlh102	TATA-box	TATATA	420	6	+	Arabidopsis thaliana	core promoter element around -30 of transcription start
Mebhlh102	TATA-box	TATA	422	4	+	Arabidopsis thaliana	core promoter element around -30 of transcription start
Mebhlh102	TATA-box	ATTATA	476	6	+	Brassica napus	core promoter element around -30 of transcription start
Mebhlh102	TATA-box	TATAA	477	5	-	Arabidopsis thaliana	core promoter element around -30 of transcription start
Mebhlh102	TATA-box	TATA	478	4	+	Arabidopsis thaliana	core promoter element around -30 of transcription start
Mebhlh102	TATA-box	TATTTAAA	499	8	+	Arabidopsis thaliana	core promoter element around -30 of transcription start
Mebhlh102	TATA-box	ATATAA	629	6	+	Brassica oleracea	core promoter element around -30 of transcription start
Mebhlh102	TATA-box	TATA	630	4	+	Arabidopsis thaliana	core promoter element around -30 of transcription start
Mebhlh102	TATA-box	TAAAGATT	632	8	+	Arabidopsis thaliana	core promoter element around -30 of transcription start
Mebhlh102	TATA-box	TATACA	733	6	-	Helianthus annuus	core promoter element around -30 of transcription start
Mebhlh102	TATA-box	TATA	735	4	+	Arabidopsis thaliana	core promoter element around -30 of transcription start
Mebhlh102	TATA-box	TATA	802	4	-	Arabidopsis thaliana	core promoter element around -30 of transcription start
Mebhlh102	TATA-box	ATTATA	984	6	+	Brassica napus	core promoter element around -30 of transcription start
Mebhlh102	TATA-box	TATAA	985	5	-	Arabidopsis thaliana	core promoter element around -30 of transcription start
Mebhlh102	TATA-box	TATA	986	4	-	Arabidopsis thaliana	core promoter element around -30 of transcription start
Mebhlh102	TATA-box	TATAAATA	991	8	-	Daucus carota	core promoter element around -30 of transcription start
Mebhlh102	TATA-box	TATAAAT	992	7	-	Brassica juncea	core promoter element around -30 of transcription start
Mebhlh102	TATA-box	TATAAA	993	6	-	Helianthus annuus	core promoter element around -30 of transcription start
Mebhlh102	TATA-box	TATAA	994	5	-	Arabidopsis thaliana	core promoter element around -30 of transcription start
Mebhlh102	TATA-box	TATA	995	4	-	Arabidopsis thaliana	core promoter element around -30 of transcription start
Mebhlh102	TATA-box	TATTTAAA	1030	8	+	Arabidopsis thaliana	core promoter element around -30 of transcription start
Mebhlh102	TATA-box	ATATAA	1048	6	+	Brassica oleracea	core promoter element around -30 of transcription start
Mebhlh102	TATA-box	TATA	1049	4	-	Arabidopsis thaliana	core promoter element around -30 of transcription start
Mebhlh102	TATA-box	TACAAAA	1121	7	+	Oryza sativa	core promoter element around -30 of transcription start
Mebhlh102	TATA-box	TATA	1174	4	-	Arabidopsis thaliana	core promoter element around -30 of transcription start
Mebhlh102	TATA-box	TATAAAA	1180	7	-	Pisum sativum	core promoter element around -30 of transcription start
Mebhlh102	TATA-box	TATAAA	1181	6	-	Helianthus annuus	core promoter element around -30 of transcription start
Mebhlh102	TATA-box	TATAA	1182	5	-	Arabidopsis thaliana	core promoter element around -30 of transcription start
Mebhlh102	TATA-box	TATA	1183	4	-	Arabidopsis thaliana	core promoter element around -30 of transcription start
Mebhlh102	TATA-box	ATATAT	1221	6	-	Brassica napus	core promoter element around -30 of transcription start
Mebhlh102	TATA-box	TATATA	1222	6	-	Arabidopsis thaliana	core promoter element around -30 of transcription start
Mebhlh102	TATA-box	ATATAA	1223	6	+	Brassica oleracea	core promoter element around -30 of transcription start
Mebhlh102	TATA-box	TATA	1224	4	-	Arabidopsis thaliana	core promoter element around -30 of transcription start
Mebhlh102	TATA-box	ATTATA	1252	6	+	Brassica napus	core promoter element around -30 of transcription start
Mebhlh102	TATA-box	TATAA	1253	5	-	Arabidopsis thaliana	core promoter element around -30 of transcription start
Mebhlh102	TATA-box	TATA	1254	4	-	Arabidopsis thaliana	core promoter element around -30 of transcription start
Mebhlh102	TATA-box	TATA	1279	4	-	Arabidopsis thaliana	core promoter element around -30 of transcription start
Mebhlh102	TATA-box	ATATAA	1287	6	+	Brassica oleracea	core promoter element around -30 of transcription start
Mebhlh102	TATA-box	TATA	1288	4	-	Arabidopsis thaliana	core promoter element around -30 of transcription start
Mebhlh102	TATA-box	ATATAA	1292	6	+	Brassica oleracea	core promoter element around -30 of transcription start
Mebhlh102	TATA-box	TATA	1293	4	-	Arabidopsis thaliana	core promoter element around -30 of transcription start
Mebhlh102	TATA-box	TATTTAAA	1313	8	-	Arabidopsis thaliana	core promoter element around -30 of transcription start
Mebhlh102	TATA-box	ATTATA	1326	6	+	Brassica napus	core promoter element around -30 of transcription start
Mebhlh102	TATA-box	TATAA	1327	5	-	Arabidopsis thaliana	core promoter element around -30 of transcription start
Mebhlh102	TATA-box	TATA	1328	4	-	Arabidopsis thaliana	core promoter element around -30 of transcription start
Mebhlh102	TATA-box	ATTATA	1348	6	+	Brassica napus	core promoter element around -30 of transcription start
Mebhlh102	TATA-box	TATAA	1349	5	-	Arabidopsis thaliana	core promoter element around -30 of transcription start
Mebhlh102	TATA-box	TATA	1350	4	-	Arabidopsis thaliana	core promoter element around -30 of transcription start
Mebhlh102	TATA-box	TATA	1355	4	-	Arabidopsis thaliana	core promoter element around -30 of transcription start
Mebhlh102	TATA-box	TATTTAAA	1360	8	+	Arabidopsis thaliana	core promoter element around -30 of transcription start
Mebhlh102	TATA-box	TATAAAA	1369	7	-	Pisum sativum	core promoter element around -30 of transcription start
Mebhlh102	TATA-box	TATAAA	1370	6	-	Helianthus annuus	core promoter element around -30 of transcription start
Mebhlh102	TATA-box	TATAA	1371	5	-	Arabidopsis thaliana	core promoter element around -30 of transcription start
Mebhlh102	TATA-box	TATA	1372	4	-	Arabidopsis thaliana	core promoter element around -30 of transcription start
Mebhlh102	TATA-box	ATATAT	1387	6	-	Brassica napus	core promoter element around -30 of transcription start
Mebhlh102	TATA-box	TATATA	1388	6	-	Arabidopsis thaliana	core promoter element around -30 of transcription start
Mebhlh102	TATA-box	ATATAA	1389	6	+	Brassica oleracea	core promoter element around -30 of transcription start
Mebhlh102	TATA-box	TATA	1390	4	-	Arabidopsis thaliana	core promoter element around -30 of transcription start
Mebhlh102	TATA-box	TATAAAA	1409	7	-	Pisum sativum	core promoter element around -30 of transcription start
Mebhlh102	TATA-box	TATAAA	1410	6	-	Helianthus annuus	core promoter element around -30 of transcription start
Mebhlh102	TATA-box	TATAA	1411	5	-	Arabidopsis thaliana	core promoter element around -30 of transcription start
Mebhlh102	TATA-box	TATA	1412	4	-	Arabidopsis thaliana	core promoter element around -30 of transcription start
Mebhlh102	TATA-box	ATATAT	1426	6	-	Brassica napus	core promoter element around -30 of transcription start
Mebhlh102	TATA-box	TATA	1427	4	-	Arabidopsis thaliana	core promoter element around -30 of transcription start
Mebhlh102	TATA-box	TATAAAA	1431	7	-	Pisum sativum	core promoter element around -30 of transcription start
Mebhlh102	TATA-box	TATAAA	1432	6	-	Helianthus annuus	core promoter element around -30 of transcription start
Mebhlh102	TATA-box	TATAA	1433	5	-	Arabidopsis thaliana	core promoter element around -30 of transcription start
Mebhlh102	TATA-box	TATA	1434	4	-	Arabidopsis thaliana	core promoter element around -30 of transcription start
Mebhlh102	CCGTCC motif	CCGTCC	790	6	+	Nicotiana tabacum
Mebhlh102	MYB	TAACCA	406	6	-	Arabidopsis thaliana
Mebhlh102	MYB	CAACAG	873	6	+	Arabidopsis thaliana
Mebhlh102	AT-rich element	ATAGAAATCAA	275	10	+	Glycine max	binding site of AT-rich DNA binding protein (ATBP-1)
Mebhlh102	STRE	AGGGG	425	5	+	Arabidopsis thaliana
Mebhlh102	MRE	AACCTAA	597	7	-	Petroselinum crispum	MYB binding site involved in light responsiveness
Mebhlh102	CAAT-box	CCAAT	12	5	-	Arabidopsis thaliana	common cis-acting element in promoter and enhancer regions
Mebhlh102	CAAT-box	CAAT	294	4	+	Nicotiana glutinosa
Mebhlh102	CAAT-box	CAAT	301	4	+	Nicotiana glutinosa
Mebhlh102	CAAT-box	CAAT	371	4	-	Nicotiana glutinosa
Mebhlh102	CAAT-box	CAAT	439	4	+	Nicotiana glutinosa
Mebhlh102	CAAT-box	CAAT	444	4	-	Nicotiana glutinosa
Mebhlh102	CAAT-box	CAAT	530	4	+	Nicotiana glutinosa
Mebhlh102	CAAT-box	CAAT	678	4	+	Nicotiana glutinosa
Mebhlh102	CAAT-box	CCAAT	711	5	-	Arabidopsis thaliana	common cis-acting element in promoter and enhancer regions
Mebhlh102	CAAT-box	CAAT	731	4	-	Nicotiana glutinosa
Mebhlh102	CAAT-box	CAAAT	862	5	+	Pisum sativum	common cis-acting element in promoter and enhancer regions
Mebhlh102	CAAT-box	CAAT	891	4	+	Nicotiana glutinosa
Mebhlh102	CAAT-box	CAAT	910	4	+	Nicotiana glutinosa
Mebhlh102	CAAT-box	CCAAT	935	5	+	Arabidopsis thaliana	common cis-acting element in promoter and enhancer regions
Mebhlh102	CAAT-box	CAAT	936	4	+	Nicotiana glutinosa
Mebhlh102	CAAT-box	CAAAT	1014	5	-	Pisum sativum	common cis-acting element in promoter and enhancer regions
Mebhlh102	CAAT-box	CAAAT	1070	5	+	Pisum sativum	common cis-acting element in promoter and enhancer regions
Mebhlh102	CAAT-box	CAAT	1156	4	+	Nicotiana glutinosa
Mebhlh102	CAAT-box	CAAT	1169	4	+	Nicotiana glutinosa
Mebhlh102	CAAT-box	CAAT	1445	4	-	Nicotiana glutinosa
Mebhlh102	CAAT-box	CAAT	1473	4	-	Nicotiana glutinosa
Mebhlh102	ARE	AAACCA	783	6	+	Zea mays	cis-acting regulatory element essential for the anaerobic induction
Mebhlh102	ARE	AAACCA	962	6	+	Zea mays	cis-acting regulatory element essential for the anaerobic induction
Mebhlh102		motif_sequence	192	4	+	organism	short_function
Mebhlh102		motif_sequence	226	4	-	organism	short_function
Mebhlh102		motif_sequence	374	4	-	organism	short_function
Mebhlh102		motif_sequence	522	4	-	organism	short_function
Mebhlh102		motif_sequence	614	4	-	organism	short_function
Mebhlh102		motif_sequence	619	4	-	organism	short_function
Mebhlh102		motif_sequence	807	4	+	organism	short_function
Mebhlh102	Myb-binding site	CAACAG	873	6	+	Nicotiana tabacum
Mebhlh102	ERE	ATTTTAAA	1311	8	+	Nicotiana glutinos
Mebhlh102	ERE	ATTTTAAA	1362	8	-	Nicotiana glutinos
Mebhlh102	MYB-like sequence	TAACCA	406	6	-	Arabidopsis thaliana
Mebhlh102	GT1-motif	GGTTAAT	407	7	+	Avena sativa	light responsive element
Mebhlh102	AT~TATA-box	TATATA	182	6	+	Arabidopsis thaliana
Mebhlh102	AT~TATA-box	TATATA	184	6	+	Arabidopsis thaliana
Mebhlh102	AT~TATA-box	TATATA	420	6	+	Arabidopsis thaliana
Mebhlh102	AT~TATA-box	TATATA	1222	6	-	Arabidopsis thaliana
Mebhlh102	AT~TATA-box	TATATA	1388	6	-	Arabidopsis thaliana
Mebhlh102	A-box	CCGTCC	790	6	+	Petroselinum crispum	cis-acting regulatory element
Mebhlh102	CCGTCC-box	CCGTCC	790	6	+	Petroselinum hortense
Mebhlh103	AT~TATA-box	TATATA	322	6	+	Arabidopsis thaliana
Mebhlh103	AT~TATA-box	TATATA	717	6	+	Arabidopsis thaliana
Mebhlh103	AT~TATA-box	TATATAAA	730	8	-	Arabidopsis thaliana
Mebhlh103	AT~TATA-box	TATATA	732	6	+	Arabidopsis thaliana
Mebhlh103	AT~TATA-box	TATATA	1193	6	-	Arabidopsis thaliana
Mebhlh103	AT~TATA-box	TATATA	1195	6	-	Arabidopsis thaliana
Mebhlh103	AT~TATA-box	TATATA	1311	6	-	Arabidopsis thaliana
Mebhlh103	AT~TATA-box	TATATA	1313	6	-	Arabidopsis thaliana
Mebhlh103	TGACG-motif	TGACG	170	5	+	Hordeum vulgare	cis-acting regulatory element involved in the MeJA-responsiveness
Mebhlh103	AE-box	AGAAACAA	30	8	-	Arabidopsis thaliana	part of a module for light response
Mebhlh103	AE-box	AGAAACTT	1453	8	-	Arabidopsis thaliana	part of a module for light response
Mebhlh103	GT1-motif	GGTTAAT	917	7	+	Avena sativa	light responsive element
Mebhlh103	GA-motif	ATAGATAA	938	8	-	Arabidopsis thaliana	part of a light responsive element
Mebhlh103	CAAT-box	CAAT	4	4	-	Nicotiana glutinosa
Mebhlh103	CAAT-box	CAAT	8	4	-	Nicotiana glutinosa
Mebhlh103	CAAT-box	CAAT	26	4	-	Nicotiana glutinosa
Mebhlh103	CAAT-box	CAAAT	43	5	+	Pisum sativum	common cis-acting element in promoter and enhancer regions
Mebhlh103	CAAT-box	CAAAT	74	5	+	Pisum sativum	common cis-acting element in promoter and enhancer regions
Mebhlh103	CAAT-box	CAAT	161	4	-	Nicotiana glutinosa
Mebhlh103	CAAT-box	CAAT	178	4	+	Nicotiana glutinosa
Mebhlh103	CAAT-box	CAAT	301	4	-	Nicotiana glutinosa
Mebhlh103	CAAT-box	CAAT	363	4	+	Nicotiana glutinosa
Mebhlh103	CAAT-box	CAAAT	550	5	-	Pisum sativum	common cis-acting element in promoter and enhancer regions
Mebhlh103	CAAT-box	CAAAT	602	5	-	Pisum sativum	common cis-acting element in promoter and enhancer regions
Mebhlh103	CAAT-box	CAAT	640	4	+	Nicotiana glutinosa
Mebhlh103	CAAT-box	CAAAT	642	5	-	Pisum sativum	common cis-acting element in promoter and enhancer regions
Mebhlh103	CAAT-box	CAAT	806	4	+	Nicotiana glutinosa
Mebhlh103	CAAT-box	CAAAT	865	5	+	Pisum sativum	common cis-acting element in promoter and enhancer regions
Mebhlh103	CAAT-box	CAAAT	1180	5	-	Pisum sativum	common cis-acting element in promoter and enhancer regions
Mebhlh103	CAAT-box	CAAAT	1206	5	-	Pisum sativum	common cis-acting element in promoter and enhancer regions
Mebhlh103	CAAT-box	CAAAT	1320	5	-	Pisum sativum	common cis-acting element in promoter and enhancer regions
Mebhlh103	CAAT-box	CAAT	1357	4	+	Nicotiana glutinosa
Mebhlh103	CAAT-box	CAAAT	1484	5	-	Pisum sativum	common cis-acting element in promoter and enhancer regions
Mebhlh103	MRE	AACCTAA	1140	7	+	Petroselinum crispum	MYB binding site involved in light responsiveness
Mebhlh103	MRE	AACCTAA	1174	7	+	Petroselinum crispum	MYB binding site involved in light responsiveness
Mebhlh103		motif_sequence	146	4	+	organism	short_function
Mebhlh103		motif_sequence	564	4	+	organism	short_function
Mebhlh103		motif_sequence	586	4	-	organism	short_function
Mebhlh103		motif_sequence	752	4	+	organism	short_function
Mebhlh103		motif_sequence	766	4	-	organism	short_function
Mebhlh103		motif_sequence	1235	4	+	organism	short_function
Mebhlh103		motif_sequence	1442	4	+	organism	short_function
Mebhlh103	CTAG-motif	ACTAGCAGAA	34	9	-	Avena sativa
Mebhlh103	ARE	AAACCA	1090	6	+	Zea mays	cis-acting regulatory element essential for the anaerobic induction
Mebhlh103	ARE	AAACCA	1489	6	+	Zea mays	cis-acting regulatory element essential for the anaerobic induction
Mebhlh103	Unnamed__4	CTCC	1444	4	+	Petroselinum hortense
Mebhlh103	LAMP-element	CTTTATCA	553	8	-	Pisum sativum	part of a light responsive element
Mebhlh103	MYC	CATTTG	865	6	-	Arabidopsis thaliana
Mebhlh103	Unnamed__1	GAATTTAATTAA	1053	11	+	Glycine max	60K protein binding site
Mebhlh103	Unnamed__1	GAATTTAATTAA	1057	11	-	Glycine max	60K protein binding site
Mebhlh103	TATA	TATAAAAT	312	8	-	Arabidopsis thaliana
Mebhlh103	TATA	TATAAAAT	1074	8	-	Arabidopsis thaliana
Mebhlh103	AT1-motif	AATTATTTTTTATT	50	13	+	Solanum tuberosum	part of a light responsive module
Mebhlh103	TATA-box	TATAAA	103	6	-	Helianthus annuus	core promoter element around -30 of transcription start
Mebhlh103	TATA-box	TATAA	104	5	-	Arabidopsis thaliana	core promoter element around -30 of transcription start
Mebhlh103	TATA-box	TATA	105	4	+	Arabidopsis thaliana	core promoter element around -30 of transcription start
Mebhlh103	TATA-box	TATA	244	4	+	Arabidopsis thaliana	core promoter element around -30 of transcription start
Mebhlh103	TATA-box	ATATAA	282	6	+	Brassica oleracea	core promoter element around -30 of transcription start
Mebhlh103	TATA-box	TATA	283	4	+	Arabidopsis thaliana	core promoter element around -30 of transcription start
Mebhlh103	TATA-box	TATAAAA	313	7	-	Pisum sativum	core promoter element around -30 of transcription start
Mebhlh103	TATA-box	TATAAA	314	6	-	Helianthus annuus	core promoter element around -30 of transcription start
Mebhlh103	TATA-box	TATAA	315	5	-	Arabidopsis thaliana	core promoter element around -30 of transcription start
Mebhlh103	TATA-box	TATA	316	4	+	Arabidopsis thaliana	core promoter element around -30 of transcription start
Mebhlh103	TATA-box	ATATAT	321	6	+	Brassica napus	core promoter element around -30 of transcription start
Mebhlh103	TATA-box	TATATA	322	6	+	Arabidopsis thaliana	core promoter element around -30 of transcription start
Mebhlh103	TATA-box	ATATAA	323	6	+	Brassica oleracea	core promoter element around -30 of transcription start
Mebhlh103	TATA-box	TATA	324	4	+	Arabidopsis thaliana	core promoter element around -30 of transcription start
Mebhlh103	TATA-box	TATA	406	4	+	Arabidopsis thaliana	core promoter element around -30 of transcription start
Mebhlh103	TATA-box	TATAAAT	410	7	-	Brassica juncea	core promoter element around -30 of transcription start
Mebhlh103	TATA-box	TATAAA	411	6	-	Helianthus annuus	core promoter element around -30 of transcription start
Mebhlh103	TATA-box	TATAA	412	5	-	Arabidopsis thaliana	core promoter element around -30 of transcription start
Mebhlh103	TATA-box	TATA	413	4	+	Arabidopsis thaliana	core promoter element around -30 of transcription start
Mebhlh103	TATA-box	TATAAAA	534	7	-	Pisum sativum	core promoter element around -30 of transcription start
Mebhlh103	TATA-box	TATAAA	535	6	-	Helianthus annuus	core promoter element around -30 of transcription start
Mebhlh103	TATA-box	TATAA	536	5	-	Arabidopsis thaliana	core promoter element around -30 of transcription start
Mebhlh103	TATA-box	TATA	537	4	+	Arabidopsis thaliana	core promoter element around -30 of transcription start
Mebhlh103	TATA-box	TAAAGATT	556	8	+	Arabidopsis thaliana	core promoter element around -30 of transcription start
Mebhlh103	TATA-box	TACAAAA	572	7	+	Oryza sativa	core promoter element around -30 of transcription start
Mebhlh103	TATA-box	TAAAGATT	577	8	-	Arabidopsis thaliana	core promoter element around -30 of transcription start
Mebhlh103	TATA-box	TACATAAA	581	8	-	Oryza sativa	core promoter element around -30 of transcription start
Mebhlh103	TATA-box	TATAA	619	5	-	Arabidopsis thaliana	core promoter element around -30 of transcription start
Mebhlh103	TATA-box	TATA	620	4	+	Arabidopsis thaliana	core promoter element around -30 of transcription start
Mebhlh103	TATA-box	ATATAA	676	6	+	Brassica oleracea	core promoter element around -30 of transcription start
Mebhlh103	TATA-box	TATA	677	4	+	Arabidopsis thaliana	core promoter element around -30 of transcription start
Mebhlh103	TATA-box	ATATAT	716	6	+	Brassica napus	core promoter element around -30 of transcription start
Mebhlh103	TATA-box	TATATA	717	6	+	Arabidopsis thaliana	core promoter element around -30 of transcription start
Mebhlh103	TATA-box	ATATAA	718	6	+	Brassica oleracea	core promoter element around -30 of transcription start
Mebhlh103	TATA-box	TATA	719	4	+	Arabidopsis thaliana	core promoter element around -30 of transcription start
Mebhlh103	TATA-box	TATAAAA	729	7	-	Pisum sativum	core promoter element around -30 of transcription start
Mebhlh103	TATA-box	TATAAA	730	6	-	Helianthus annuus	core promoter element around -30 of transcription start
Mebhlh103	TATA-box	TATATAA	731	7	-	Arabidopsis thaliana	core promoter element around -30 of transcription start
Mebhlh103	TATA-box	TATATA	732	6	+	Arabidopsis thaliana	core promoter element around -30 of transcription start
Mebhlh103	TATA-box	ATATAA	733	6	+	Brassica oleracea	core promoter element around -30 of transcription start
Mebhlh103	TATA-box	TATA	734	4	+	Arabidopsis thaliana	core promoter element around -30 of transcription start
Mebhlh103	TATA-box	TATA	898	4	-	Arabidopsis thaliana	core promoter element around -30 of transcription start
Mebhlh103	TATA-box	TATTTAAA	900	8	+	Arabidopsis thaliana	core promoter element around -30 of transcription start
Mebhlh103	TATA-box	ATATAT	922	6	-	Brassica napus	core promoter element around -30 of transcription start
Mebhlh103	TATA-box	TATA	923	4	-	Arabidopsis thaliana	core promoter element around -30 of transcription start
Mebhlh103	TATA-box	TATA	943	4	-	Arabidopsis thaliana	core promoter element around -30 of transcription start
Mebhlh103	TATA-box	TATTTAAA	1040	8	-	Arabidopsis thaliana	core promoter element around -30 of transcription start
Mebhlh103	TATA-box	TATA	1050	4	-	Arabidopsis thaliana	core promoter element around -30 of transcription start
Mebhlh103	TATA-box	TATAAAA	1075	7	-	Pisum sativum	core promoter element around -30 of transcription start
Mebhlh103	TATA-box	TATAAA	1076	6	-	Helianthus annuus	core promoter element around -30 of transcription start
Mebhlh103	TATA-box	TATAA	1077	5	-	Arabidopsis thaliana	core promoter element around -30 of transcription start
Mebhlh103	TATA-box	TATA	1078	4	-	Arabidopsis thaliana	core promoter element around -30 of transcription start
Mebhlh103	TATA-box	TATAAAT	1083	7	-	Brassica juncea	core promoter element around -30 of transcription start
Mebhlh103	TATA-box	TATAAA	1084	6	-	Helianthus annuus	core promoter element around -30 of transcription start
Mebhlh103	TATA-box	TATAA	1085	5	-	Arabidopsis thaliana	core promoter element around -30 of transcription start
Mebhlh103	TATA-box	TATA	1086	4	-	Arabidopsis thaliana	core promoter element around -30 of transcription start
Mebhlh103	TATA-box	TATAAATA	1132	8	-	Daucus carota	core promoter element around -30 of transcription start
Mebhlh103	TATA-box	TATAAAT	1133	7	-	Brassica juncea	core promoter element around -30 of transcription start
Mebhlh103	TATA-box	TATAAA	1134	6	-	Helianthus annuus	core promoter element around -30 of transcription start
Mebhlh103	TATA-box	TATAA	1135	5	-	Arabidopsis thaliana	core promoter element around -30 of transcription start
Mebhlh103	TATA-box	TATA	1136	4	-	Arabidopsis thaliana	core promoter element around -30 of transcription start
Mebhlh103	TATA-box	ATATAT	1192	6	-	Brassica napus	core promoter element around -30 of transcription start
Mebhlh103	TATA-box	TATATA	1193	6	-	Arabidopsis thaliana	core promoter element around -30 of transcription start
Mebhlh103	TATA-box	ATATAT	1194	6	-	Brassica napus	core promoter element around -30 of transcription start
Mebhlh103	TATA-box	TATATA	1195	6	-	Arabidopsis thaliana	core promoter element around -30 of transcription start
Mebhlh103	TATA-box	ATATAA	1196	6	+	Brassica oleracea	core promoter element around -30 of transcription start
Mebhlh103	TATA-box	TATA	1197	4	-	Arabidopsis thaliana	core promoter element around -30 of transcription start
Mebhlh103	TATA-box	taTATAAAtc	1273	9	-	Arabidopsis thaliana	core promoter element around -30 of transcription start
Mebhlh103	TATA-box	TACATAAA	1279	8	-	Oryza sativa	core promoter element around -30 of transcription start
Mebhlh103	TATA-box	TATATA	1311	6	-	Arabidopsis thaliana	core promoter element around -30 of transcription start
Mebhlh103	TATA-box	ATATAT	1312	6	-	Brassica napus	core promoter element around -30 of transcription start
Mebhlh103	TATA-box	TATATA	1313	6	-	Arabidopsis thaliana	core promoter element around -30 of transcription start
Mebhlh103	TATA-box	ATATAA	1314	6	+	Brassica oleracea	core promoter element around -30 of transcription start
Mebhlh103	TATA-box	TATA	1315	4	-	Arabidopsis thaliana	core promoter element around -30 of transcription start
Mebhlh103	TATA-box	TATTTAAA	1390	8	-	Arabidopsis thaliana	core promoter element around -30 of transcription start
Mebhlh103	TATA-box	ATATAA	1395	6	+	Brassica oleracea	core promoter element around -30 of transcription start
Mebhlh103	TATA-box	TATA	1396	4	-	Arabidopsis thaliana	core promoter element around -30 of transcription start
Mebhlh103	TATA-box	TATA	1465	4	-	Arabidopsis thaliana	core promoter element around -30 of transcription start
Mebhlh103	W box	TTGACC	9	6	+	Arabidopsis thaliana
Mebhlh103	Unnamed__6	taTAAATATct	316	10	+	Zea mays
Mebhlh103	Unnamed__6	taTAAATATct	324	10	+	Zea mays
Mebhlh103	Unnamed__6	taTAAATATct	1040	10	+	Zea mays
Mebhlh103	WUN-motif	AAATTTCTT	977	9	-	Nicotiana glutinosa
Mebhlh103	WUN-motif	CCATTTCAA	1246	9	+	Nicotiana glutinosa
Mebhlh103	as-1	TGACG	170	5	+	Arabidopsis thaliana
Mebhlh103	CGTCA-motif	CGTCA	170	5	-	Hordeum vulgare	cis-acting regulatory element involved in the MeJA-responsiveness
Mebhlh103	Box 4	ATTAAT	693	6	+	Petroselinum crispum	part of a conserved DNA module involved in light responsiveness
Mebhlh103	Box 4	ATTAAT	1108	6	-	Petroselinum crispum	part of a conserved DNA module involved in light responsiveness
Mebhlh103	Box 4	ATTAAT	1300	6	-	Petroselinum crispum	part of a conserved DNA module involved in light responsiveness
Mebhlh104	as-1	TGACG	1311	5	+	Arabidopsis thaliana
Mebhlh104	CGTCA-motif	CGTCA	1311	5	-	Hordeum vulgare	cis-acting regulatory element involved in the MeJA-responsiveness
Mebhlh104	ERE	ATTTCATA	881	8	+	Nicotiana glutinos
Mebhlh104	ERE	ATTTTAAA	1173	8	+	Nicotiana glutinos
Mebhlh104	ERE	ATTTCATA	1404	8	-	Nicotiana glutinos
Mebhlh104	TC-rich repeats	GTTTTCTTAC	1206	9	-	Nicotiana tabacum	cis-acting element involved in defense and stress responsiveness
Mebhlh104	A-box	CCGTCC	988	6	+	Petroselinum crispum	cis-acting regulatory element
Mebhlh104	TCA-element	CCATCTTTTT	508	9	+	Nicotiana tabacum	cis-acting element involved in salicylic acid responsiveness
Mebhlh104	WUN-motif	AAATTACT	199	8	-	Nicotiana glutinosa
Mebhlh104	G-box	TACGTG	932	6	-	Arabidopsis thaliana	cis-acting regulatory element involved in light responsiveness
Mebhlh104	ABRE4	CACGTA	932	6	+	Zea mays
Mebhlh104	Box 4	ATTAAT	340	6	+	Petroselinum crispum	part of a conserved DNA module involved in light responsiveness
Mebhlh104	Box 4	ATTAAT	399	6	+	Petroselinum crispum	part of a conserved DNA module involved in light responsiveness
Mebhlh104	Box 4	ATTAAT	786	6	-	Petroselinum crispum	part of a conserved DNA module involved in light responsiveness
Mebhlh104	Box 4	ATTAAT	1214	6	-	Petroselinum crispum	part of a conserved DNA module involved in light responsiveness
Mebhlh104	ABRE3a	TACGTG	932	6	-	Zea mays
Mebhlh104	ABRE	ACGTG	932	5	-	Arabidopsis thaliana	cis-acting element involved in the abscisic acid responsiveness
Mebhlh104	AT-rich sequence	TAAAATACT	1170	9	-	Pisum sativum	element for maximal elicitor-mediated activation (2copies)
Mebhlh104	MYB	TAACCA	1	6	-	Arabidopsis thaliana
Mebhlh104	MYB	CAACCA	219	6	+	Arabidopsis thaliana
Mebhlh104	MYB	CAACCA	645	6	+	Arabidopsis thaliana
Mebhlh104	CAAT-box	CAAT	16	4	-	Nicotiana glutinosa
Mebhlh104	CAAT-box	CAAT	64	4	+	Nicotiana glutinosa
Mebhlh104	CAAT-box	CAAT	81	4	-	Nicotiana glutinosa
Mebhlh104	CAAT-box	CAAAT	164	5	-	Pisum sativum	common cis-acting element in promoter and enhancer regions
Mebhlh104	CAAT-box	CCAAT	243	5	+	Arabidopsis thaliana	common cis-acting element in promoter and enhancer regions
Mebhlh104	CAAT-box	CAAT	244	4	+	Nicotiana glutinosa
Mebhlh104	CAAT-box	CAAT	297	4	-	Nicotiana glutinosa
Mebhlh104	CAAT-box	CAAT	361	4	-	Nicotiana glutinosa
Mebhlh104	CAAT-box	CAAAT	392	5	+	Pisum sativum	common cis-acting element in promoter and enhancer regions
Mebhlh104	CAAT-box	CAAAT	424	5	+	Pisum sativum	common cis-acting element in promoter and enhancer regions
Mebhlh104	CAAT-box	CAAT	562	4	-	Nicotiana glutinosa
Mebhlh104	CAAT-box	CAAT	584	4	+	Nicotiana glutinosa
Mebhlh104	CAAT-box	CAAAT	604	5	+	Pisum sativum	common cis-acting element in promoter and enhancer regions
Mebhlh104	CAAT-box	CAAAT	617	5	+	Pisum sativum	common cis-acting element in promoter and enhancer regions
Mebhlh104	CAAT-box	CAAT	633	4	+	Nicotiana glutinosa
Mebhlh104	CAAT-box	CAAAT	649	5	+	Pisum sativum	common cis-acting element in promoter and enhancer regions
Mebhlh104	CAAT-box	CAAT	728	4	+	Nicotiana glutinosa
Mebhlh104	CAAT-box	CAAAT	790	5	-	Pisum sativum	common cis-acting element in promoter and enhancer regions
Mebhlh104	CAAT-box	CAAT	829	4	+	Nicotiana glutinosa
Mebhlh104	CAAT-box	CAAAT	831	5	-	Pisum sativum	common cis-acting element in promoter and enhancer regions
Mebhlh104	CAAT-box	CCAAT	895	5	-	Arabidopsis thaliana	common cis-acting element in promoter and enhancer regions
Mebhlh104	CAAT-box	CAAT	946	4	-	Nicotiana glutinosa
Mebhlh104	CAAT-box	CCAAT	972	5	+	Arabidopsis thaliana	common cis-acting element in promoter and enhancer regions
Mebhlh104	CAAT-box	CAAT	973	4	+	Nicotiana glutinosa
Mebhlh104	CAAT-box	CAAT	996	4	+	Nicotiana glutinosa
Mebhlh104	CAAT-box	CAAT	1045	4	+	Nicotiana glutinosa
Mebhlh104	CAAT-box	CAAAT	1047	5	-	Pisum sativum	common cis-acting element in promoter and enhancer regions
Mebhlh104	CAAT-box	CCAAT	1069	5	-	Arabidopsis thaliana	common cis-acting element in promoter and enhancer regions
Mebhlh104	CAAT-box	CAAT	1109	4	+	Nicotiana glutinosa
Mebhlh104	CAAT-box	CAAT	1228	4	-	Nicotiana glutinosa
Mebhlh104	CAAT-box	CAAAT	1242	5	-	Pisum sativum	common cis-acting element in promoter and enhancer regions
Mebhlh104	CAAT-box	CCAAT	1323	5	-	Arabidopsis thaliana	common cis-acting element in promoter and enhancer regions
Mebhlh104	CAAT-box	CAAT	1375	4	+	Nicotiana glutinosa
Mebhlh104	CAAT-box	CAAT	1394	4	+	Nicotiana glutinosa
Mebhlh104	CAAT-box	CAAT	1419	4	-	Nicotiana glutinosa
Mebhlh104	CAAT-box	CAAAT	1429	5	+	Pisum sativum	common cis-acting element in promoter and enhancer regions
Mebhlh104	CAAT-box	CCAAT	1454	5	-	Arabidopsis thaliana	common cis-acting element in promoter and enhancer regions
Mebhlh104	CAAT-box	CAAT	1477	4	+	Nicotiana glutinosa
Mebhlh104	CAAT-box	TGCCAAC	1490	7	-	Petunia hybrida	common cis-acting element in promoter and enhancer regions
Mebhlh104	ARE	AAACCA	1247	6	+	Zea mays	cis-acting regulatory element essential for the anaerobic induction
Mebhlh104	TCT-motif	TCTTAC	587	6	+	Arabidopsis thaliana	part of a light responsive element
Mebhlh104	TCT-motif	TCTTAC	1206	6	-	Arabidopsis thaliana	part of a light responsive element
Mebhlh104	TCT-motif	TCTTAC	1275	6	+	Arabidopsis thaliana	part of a light responsive element
Mebhlh104	MYB-like sequence	TAACCA	1	6	-	Arabidopsis thaliana
Mebhlh104		motif_sequence	803	4	-	organism	short_function
Mebhlh104		motif_sequence	1151	4	-	organism	short_function
Mebhlh104		motif_sequence	1270	4	-	organism	short_function
Mebhlh104	GT1-motif	GGTTAA	51	6	+	Arabidopsis thaliana	light responsive element
Mebhlh104	TGACG-motif	TGACG	1311	5	+	Hordeum vulgare	cis-acting regulatory element involved in the MeJA-responsiveness
Mebhlh104	AT~TATA-box	TATATA	98	6	+	Arabidopsis thaliana
Mebhlh104	AT~TATA-box	TATATAAA	290	8	-	Arabidopsis thaliana
Mebhlh104	AT~TATA-box	TATATA	292	6	+	Arabidopsis thaliana
Mebhlh104	AT~TATA-box	TATATAAA	482	8	-	Arabidopsis thaliana
Mebhlh104	AT~TATA-box	TATATA	484	6	+	Arabidopsis thaliana
Mebhlh104	AT~TATA-box	TATATA	542	6	+	Arabidopsis thaliana
Mebhlh104	AT~TATA-box	TATATA	576	6	+	Arabidopsis thaliana
Mebhlh104	AT~TATA-box	TATATA	780	6	-	Arabidopsis thaliana
Mebhlh104	GA-motif	ATAGATAA	571	8	-	Arabidopsis thaliana	part of a light responsive element
Mebhlh104	GA-motif	ATAGATAA	760	8	-	Arabidopsis thaliana	part of a light responsive element
Mebhlh104	GCN4_motif	TGAGTCA	1098	7	-	Oryza sativa	cis-regulatory element involved in endosperm expression
Mebhlh104	CCGTCC-box	CCGTCC	988	6	+	Petroselinum hortense
Mebhlh104	TATA	TATAAAAT	453	8	+	Arabidopsis thaliana
Mebhlh104	TATA-box	TATA	78	4	+	Arabidopsis thaliana	core promoter element around -30 of transcription start
Mebhlh104	TATA-box	TATATAA	97	7	-	Arabidopsis thaliana	core promoter element around -30 of transcription start
Mebhlh104	TATA-box	TATATA	98	6	+	Arabidopsis thaliana	core promoter element around -30 of transcription start
Mebhlh104	TATA-box	ATATAA	99	6	+	Brassica oleracea	core promoter element around -30 of transcription start
Mebhlh104	TATA-box	TATA	100	4	+	Arabidopsis thaliana	core promoter element around -30 of transcription start
Mebhlh104	TATA-box	taTATAAAtc	288	9	-	Arabidopsis thaliana	core promoter element around -30 of transcription start
Mebhlh104	TATA-box	TATAAAT	289	7	-	Brassica juncea	core promoter element around -30 of transcription start
Mebhlh104	TATA-box	TATAAA	290	6	-	Helianthus annuus	core promoter element around -30 of transcription start
Mebhlh104	TATA-box	TATATAA	291	7	-	Arabidopsis thaliana	core promoter element around -30 of transcription start
Mebhlh104	TATA-box	TATATA	292	6	+	Arabidopsis thaliana	core promoter element around -30 of transcription start
Mebhlh104	TATA-box	ATATAT	293	6	+	Brassica napus	core promoter element around -30 of transcription start
Mebhlh104	TATA-box	TATA	294	4	+	Arabidopsis thaliana	core promoter element around -30 of transcription start
Mebhlh104	TATA-box	TATACA	299	6	-	Helianthus annuus	core promoter element around -30 of transcription start
Mebhlh104	TATA-box	TATA	301	4	+	Arabidopsis thaliana	core promoter element around -30 of transcription start
Mebhlh104	TATA-box	ATTATA	344	6	+	Brassica napus	core promoter element around -30 of transcription start
Mebhlh104	TATA-box	TATAA	345	5	-	Arabidopsis thaliana	core promoter element around -30 of transcription start
Mebhlh104	TATA-box	TATA	346	4	+	Arabidopsis thaliana	core promoter element around -30 of transcription start
Mebhlh104	TATA-box	ATATAA	351	6	+	Brassica oleracea	core promoter element around -30 of transcription start
Mebhlh104	TATA-box	TATA	352	4	+	Arabidopsis thaliana	core promoter element around -30 of transcription start
Mebhlh104	TATA-box	TATAAAA	450	7	-	Pisum sativum	core promoter element around -30 of transcription start
Mebhlh104	TATA-box	TATAAA	451	6	-	Helianthus annuus	core promoter element around -30 of transcription start
Mebhlh104	TATA-box	TATAA	452	5	-	Arabidopsis thaliana	core promoter element around -30 of transcription start
Mebhlh104	TATA-box	TATA	453	4	+	Arabidopsis thaliana	core promoter element around -30 of transcription start
Mebhlh104	TATA-box	TATAAAA	481	7	-	Pisum sativum	core promoter element around -30 of transcription start
Mebhlh104	TATA-box	TATAAA	482	6	-	Helianthus annuus	core promoter element around -30 of transcription start
Mebhlh104	TATA-box	TATATAA	483	7	-	Arabidopsis thaliana	core promoter element around -30 of transcription start
Mebhlh104	TATA-box	TATATA	484	6	+	Arabidopsis thaliana	core promoter element around -30 of transcription start
Mebhlh104	TATA-box	ATATAA	485	6	+	Brassica oleracea	core promoter element around -30 of transcription start
Mebhlh104	TATA-box	TATA	486	4	+	Arabidopsis thaliana	core promoter element around -30 of transcription start
Mebhlh104	TATA-box	TATAA	536	5	-	Arabidopsis thaliana	core promoter element around -30 of transcription start
Mebhlh104	TATA-box	TATA	537	4	+	Arabidopsis thaliana	core promoter element around -30 of transcription start
Mebhlh104	TATA-box	ATTATA	540	6	+	Brassica napus	core promoter element around -30 of transcription start
Mebhlh104	TATA-box	TATATAA	541	7	-	Arabidopsis thaliana	core promoter element around -30 of transcription start
Mebhlh104	TATA-box	TATATA	542	6	+	Arabidopsis thaliana	core promoter element around -30 of transcription start
Mebhlh104	TATA-box	ATATAT	543	6	+	Brassica napus	core promoter element around -30 of transcription start
Mebhlh104	TATA-box	TATA	544	4	+	Arabidopsis thaliana	core promoter element around -30 of transcription start
Mebhlh104	TATA-box	TATATA	576	6	+	Arabidopsis thaliana	core promoter element around -30 of transcription start
Mebhlh104	TATA-box	TATA	578	4	+	Arabidopsis thaliana	core promoter element around -30 of transcription start
Mebhlh104	TATA-box	TATA	597	4	+	Arabidopsis thaliana	core promoter element around -30 of transcription start
Mebhlh104	TATA-box	TATAAAA	694	7	-	Pisum sativum	core promoter element around -30 of transcription start
Mebhlh104	TATA-box	TATAAA	695	6	-	Helianthus annuus	core promoter element around -30 of transcription start
Mebhlh104	TATA-box	TATAA	696	5	-	Arabidopsis thaliana	core promoter element around -30 of transcription start
Mebhlh104	TATA-box	TATA	697	4	+	Arabidopsis thaliana	core promoter element around -30 of transcription start
Mebhlh104	TATA-box	TATTTAAA	774	8	-	Arabidopsis thaliana	core promoter element around -30 of transcription start
Mebhlh104	TATA-box	ATATAT	779	6	-	Brassica napus	core promoter element around -30 of transcription start
Mebhlh104	TATA-box	TATATA	780	6	-	Arabidopsis thaliana	core promoter element around -30 of transcription start
Mebhlh104	TATA-box	ATATAA	781	6	+	Brassica oleracea	core promoter element around -30 of transcription start
Mebhlh104	TATA-box	TATA	782	4	-	Arabidopsis thaliana	core promoter element around -30 of transcription start
Mebhlh104	TATA-box	TATA	915	4	-	Arabidopsis thaliana	core promoter element around -30 of transcription start
Mebhlh104	TATA-box	ccTATAAAaa	1328	9	+	Arabidopsis thaliana	core promoter element around -30 of transcription start
Mebhlh104	TATA-box	ATATAT	1345	6	-	Brassica napus	core promoter element around -30 of transcription start
Mebhlh104	TATA-box	TATA	1346	4	-	Arabidopsis thaliana	core promoter element around -30 of transcription start
Mebhlh104	CCGTCC motif	CCGTCC	988	6	+	Nicotiana tabacum
Mebhlh104	AT-rich element	ATAGAAATCAA	683	10	-	Glycine max	binding site of AT-rich DNA binding protein (ATBP-1)
Mebhlh104	Unnamed__4	CTCC	843	4	+	Petroselinum hortense
Mebhlh104	MYC	CATTTG	617	6	-	Arabidopsis thaliana
Mebhlh104	MYC	CATGTG	981	6	-	Arabidopsis thaliana
Mebhlh105	Box 4	ATTAAT	33	6	+	Petroselinum crispum	part of a conserved DNA module involved in light responsiveness
Mebhlh105	Box 4	ATTAAT	130	6	+	Petroselinum crispum	part of a conserved DNA module involved in light responsiveness
Mebhlh105	Box 4	ATTAAT	394	6	+	Petroselinum crispum	part of a conserved DNA module involved in light responsiveness
Mebhlh105	Box 4	ATTAAT	446	6	+	Petroselinum crispum	part of a conserved DNA module involved in light responsiveness
Mebhlh105	Box 4	ATTAAT	466	6	+	Petroselinum crispum	part of a conserved DNA module involved in light responsiveness
Mebhlh105	Box 4	ATTAAT	529	6	+	Petroselinum crispum	part of a conserved DNA module involved in light responsiveness
Mebhlh105	Box 4	ATTAAT	674	6	+	Petroselinum crispum	part of a conserved DNA module involved in light responsiveness
Mebhlh105	Box 4	ATTAAT	716	6	+	Petroselinum crispum	part of a conserved DNA module involved in light responsiveness
Mebhlh105	Box 4	ATTAAT	1112	6	-	Petroselinum crispum	part of a conserved DNA module involved in light responsiveness
Mebhlh105	Box 4	ATTAAT	1204	6	-	Petroselinum crispum	part of a conserved DNA module involved in light responsiveness
Mebhlh105	Box 4	ATTAAT	1235	6	-	Petroselinum crispum	part of a conserved DNA module involved in light responsiveness
Mebhlh105	Box 4	ATTAAT	1255	6	-	Petroselinum crispum	part of a conserved DNA module involved in light responsiveness
Mebhlh105	O2-site	GATGACATGG	1364	9	+	Zea mays	cis-acting regulatory element involved in zein metabolism regulation
Mebhlh105	MYB	CAACCA	1046	6	+	Arabidopsis thaliana
Mebhlh105	MYB	CAACCA	1193	6	-	Arabidopsis thaliana
Mebhlh105	MYB	TAACCA	1487	6	+	Arabidopsis thaliana
Mebhlh105	as-1	TGACG	576	5	+	Arabidopsis thaliana
Mebhlh105	CGTCA-motif	CGTCA	576	5	-	Hordeum vulgare	cis-acting regulatory element involved in the MeJA-responsiveness
Mebhlh105	ERE	ATTTTAAA	69	8	-	Nicotiana glutinos
Mebhlh105	ERE	ATTTTAAA	450	8	+	Nicotiana glutinos
Mebhlh105	ERE	ATTTTAAA	721	8	-	Nicotiana glutinos
Mebhlh105	ERE	ATTTTAAA	849	8	+	Nicotiana glutinos
Mebhlh105	ERE	ATTTTAAA	851	8	-	Nicotiana glutinos
Mebhlh105	ERE	ATTTTAAA	860	8	-	Nicotiana glutinos
Mebhlh105	ERE	ATTTTAAA	1000	8	+	Nicotiana glutinos
Mebhlh105	ERE	ATTTTAAA	1032	8	+	Nicotiana glutinos
Mebhlh105	W box	TTGACC	1303	6	+	Arabidopsis thaliana
Mebhlh105	I-box	AAGATAAGGCT	1176	10	-	Gossypium hirsutum	part of a light responsive element
Mebhlh105	I-box	ccttatcct	1178	9	+	Arabidopsis thaliana	part of a light responsive element
Mebhlh105	I-box	atGATAAGGTC	1305	10	-	Helianthus annuus	part of a light responsive element
Mebhlh105	WUN-motif	AAATTACT	245	8	+	Nicotiana glutinosa
Mebhlh105	WUN-motif	AAATTACTA	381	9	-	Nicotiana glutinosa
Mebhlh105	WUN-motif	AAATTACT	382	8	-	Nicotiana glutinosa
Mebhlh105	TGA-element	AACGAC	1335	6	-	Brassica oleracea	auxin-responsive element
Mebhlh105	TGA-element	AACGAC	1420	6	+	Brassica oleracea	auxin-responsive element
Mebhlh105	TATA-box	TATA	12	4	+	Arabidopsis thaliana	core promoter element around -30 of transcription start
Mebhlh105	TATA-box	ATATAT	25	6	+	Brassica napus	core promoter element around -30 of transcription start
Mebhlh105	TATA-box	TATATA	26	6	+	Arabidopsis thaliana	core promoter element around -30 of transcription start
Mebhlh105	TATA-box	ATATAA	27	6	+	Brassica oleracea	core promoter element around -30 of transcription start
Mebhlh105	TATA-box	TATA	28	4	+	Arabidopsis thaliana	core promoter element around -30 of transcription start
Mebhlh105	TATA-box	TATATTTATATTT	109	12	-	Avena sativa	core promoter element around -30 of transcription start
Mebhlh105	TATA-box	ATATAA	111	6	+	Brassica oleracea	core promoter element around -30 of transcription start
Mebhlh105	TATA-box	TATA	112	4	+	Arabidopsis thaliana	core promoter element around -30 of transcription start
Mebhlh105	TATA-box	ATATAA	117	6	+	Brassica oleracea	core promoter element around -30 of transcription start
Mebhlh105	TATA-box	TATA	118	4	+	Arabidopsis thaliana	core promoter element around -30 of transcription start
Mebhlh105	TATA-box	ATATAT	153	6	+	Brassica napus	core promoter element around -30 of transcription start
Mebhlh105	TATA-box	TATATA	154	6	+	Arabidopsis thaliana	core promoter element around -30 of transcription start
Mebhlh105	TATA-box	ATATAT	155	6	+	Brassica napus	core promoter element around -30 of transcription start
Mebhlh105	TATA-box	TATA	156	4	+	Arabidopsis thaliana	core promoter element around -30 of transcription start
Mebhlh105	TATA-box	ATATAT	178	6	+	Brassica napus	core promoter element around -30 of transcription start
Mebhlh105	TATA-box	TATA	179	4	+	Arabidopsis thaliana	core promoter element around -30 of transcription start
Mebhlh105	TATA-box	ATTATA	206	6	+	Brassica napus	core promoter element around -30 of transcription start
Mebhlh105	TATA-box	TATAA	207	5	-	Arabidopsis thaliana	core promoter element around -30 of transcription start
Mebhlh105	TATA-box	TATA	208	4	+	Arabidopsis thaliana	core promoter element around -30 of transcription start
Mebhlh105	TATA-box	TATTTAAA	223	8	-	Arabidopsis thaliana	core promoter element around -30 of transcription start
Mebhlh105	TATA-box	ATATAT	232	6	+	Brassica napus	core promoter element around -30 of transcription start
Mebhlh105	TATA-box	TATA	233	4	+	Arabidopsis thaliana	core promoter element around -30 of transcription start
Mebhlh105	TATA-box	ATATAT	310	6	+	Brassica napus	core promoter element around -30 of transcription start
Mebhlh105	TATA-box	TATA	311	4	+	Arabidopsis thaliana	core promoter element around -30 of transcription start
Mebhlh105	TATA-box	ATTATA	330	6	+	Brassica napus	core promoter element around -30 of transcription start
Mebhlh105	TATA-box	TATAA	331	5	-	Arabidopsis thaliana	core promoter element around -30 of transcription start
Mebhlh105	TATA-box	TATA	332	4	+	Arabidopsis thaliana	core promoter element around -30 of transcription start
Mebhlh105	TATA-box	TATATTTATATTT	351	12	-	Avena sativa	core promoter element around -30 of transcription start
Mebhlh105	TATA-box	ATATAA	353	6	+	Brassica oleracea	core promoter element around -30 of transcription start
Mebhlh105	TATA-box	TATA	354	4	+	Arabidopsis thaliana	core promoter element around -30 of transcription start
Mebhlh105	TATA-box	TATTTAAA	426	8	+	Arabidopsis thaliana	core promoter element around -30 of transcription start
Mebhlh105	TATA-box	ATATAT	462	6	+	Brassica napus	core promoter element around -30 of transcription start
Mebhlh105	TATA-box	TATA	463	4	+	Arabidopsis thaliana	core promoter element around -30 of transcription start
Mebhlh105	TATA-box	TATA	489	4	+	Arabidopsis thaliana	core promoter element around -30 of transcription start
Mebhlh105	TATA-box	ATTATA	533	6	+	Brassica napus	core promoter element around -30 of transcription start
Mebhlh105	TATA-box	TATAA	534	5	-	Arabidopsis thaliana	core promoter element around -30 of transcription start
Mebhlh105	TATA-box	TATA	535	4	+	Arabidopsis thaliana	core promoter element around -30 of transcription start
Mebhlh105	TATA-box	ATTATA	623	6	+	Brassica napus	core promoter element around -30 of transcription start
Mebhlh105	TATA-box	TATAA	624	5	-	Arabidopsis thaliana	core promoter element around -30 of transcription start
Mebhlh105	TATA-box	TATA	625	4	+	Arabidopsis thaliana	core promoter element around -30 of transcription start
Mebhlh105	TATA-box	TATAAAA	631	7	-	Pisum sativum	core promoter element around -30 of transcription start
Mebhlh105	TATA-box	TATAAA	632	6	-	Helianthus annuus	core promoter element around -30 of transcription start
Mebhlh105	TATA-box	TATATAA	633	7	-	Arabidopsis thaliana	core promoter element around -30 of transcription start
Mebhlh105	TATA-box	TATATA	634	6	+	Arabidopsis thaliana	core promoter element around -30 of transcription start
Mebhlh105	TATA-box	TATA	636	4	+	Arabidopsis thaliana	core promoter element around -30 of transcription start
Mebhlh105	TATA-box	ccTATAAAaa	663	9	+	Arabidopsis thaliana	core promoter element around -30 of transcription start
Mebhlh105	TATA-box	TATATA	665	6	+	Arabidopsis thaliana	core promoter element around -30 of transcription start
Mebhlh105	TATA-box	ATATAA	666	6	+	Brassica oleracea	core promoter element around -30 of transcription start
Mebhlh105	TATA-box	TATA	667	4	+	Arabidopsis thaliana	core promoter element around -30 of transcription start
Mebhlh105	TATA-box	ATTATA	784	6	+	Brassica napus	core promoter element around -30 of transcription start
Mebhlh105	TATA-box	TATAA	785	5	-	Arabidopsis thaliana	core promoter element around -30 of transcription start
Mebhlh105	TATA-box	TATA	786	4	-	Arabidopsis thaliana	core promoter element around -30 of transcription start
Mebhlh105	TATA-box	ATATAT	790	6	-	Brassica napus	core promoter element around -30 of transcription start
Mebhlh105	TATA-box	TATA	791	4	-	Arabidopsis thaliana	core promoter element around -30 of transcription start
Mebhlh105	TATA-box	ATATAA	807	6	+	Brassica oleracea	core promoter element around -30 of transcription start
Mebhlh105	TATA-box	TATA	808	4	-	Arabidopsis thaliana	core promoter element around -30 of transcription start
Mebhlh105	TATA-box	ATTATA	822	6	+	Brassica napus	core promoter element around -30 of transcription start
Mebhlh105	TATA-box	TATAA	823	5	-	Arabidopsis thaliana	core promoter element around -30 of transcription start
Mebhlh105	TATA-box	TATA	824	4	-	Arabidopsis thaliana	core promoter element around -30 of transcription start
Mebhlh105	TATA-box	TATTTAAA	858	8	+	Arabidopsis thaliana	core promoter element around -30 of transcription start
Mebhlh105	TATA-box	TATA	872	4	-	Arabidopsis thaliana	core promoter element around -30 of transcription start
Mebhlh105	TATA-box	taTATAAAtc	981	9	-	Arabidopsis thaliana	core promoter element around -30 of transcription start
Mebhlh105	TATA-box	TATAAAA	984	7	-	Pisum sativum	core promoter element around -30 of transcription start
Mebhlh105	TATA-box	TATAAA	985	6	-	Helianthus annuus	core promoter element around -30 of transcription start
Mebhlh105	TATA-box	TATAA	986	5	-	Arabidopsis thaliana	core promoter element around -30 of transcription start
Mebhlh105	TATA-box	TATA	987	4	-	Arabidopsis thaliana	core promoter element around -30 of transcription start
Mebhlh105	TATA-box	TATA	1089	4	-	Arabidopsis thaliana	core promoter element around -30 of transcription start
Mebhlh105	TATA-box	TATAAA	1121	6	-	Helianthus annuus	core promoter element around -30 of transcription start
Mebhlh105	TATA-box	TATAA	1122	5	-	Arabidopsis thaliana	core promoter element around -30 of transcription start
Mebhlh105	TATA-box	TATA	1123	4	-	Arabidopsis thaliana	core promoter element around -30 of transcription start
Mebhlh105	TATA-box	TACAAAA	1132	7	-	Oryza sativa	core promoter element around -30 of transcription start
Mebhlh105	ATCT-motif	AATCTAATCC	815	9	-	Pisum sativum	part of a conserved DNA module involved in light responsiveness
Mebhlh105	AT-rich element	ATAGAAATCAA	979	10	-	Glycine max	binding site of AT-rich DNA binding protein (ATBP-1)
Mebhlh105	Unnamed__4	CTCC	1174	4	-	Petroselinum hortense
Mebhlh105	Unnamed__4	CTCC	1250	4	-	Petroselinum hortense
Mebhlh105	Unnamed__4	CTCC	1268	4	-	Petroselinum hortense
Mebhlh105	Unnamed__16	GCTGCCCGTC	1225	9	-	Zea mays
Mebhlh105	Unnamed__1	GAATTTAATTAA	709	11	+	Glycine max	60K protein binding site
Mebhlh105	Unnamed__1	GAATTTAATTAA	841	11	-	Glycine max	60K protein binding site
Mebhlh105	MYC	CAATTG	275	6	+	Arabidopsis thaliana
Mebhlh105	MYC	CATGTG	551	6	+	Arabidopsis thaliana
Mebhlh105	CAAT-box	CAAT	267	4	+	Nicotiana glutinosa
Mebhlh105	CAAT-box	CCAAT	274	5	+	Arabidopsis thaliana	common cis-acting element in promoter and enhancer regions
Mebhlh105	CAAT-box	CAAT	275	4	+	Nicotiana glutinosa
Mebhlh105	CAAT-box	CAAT	277	4	-	Nicotiana glutinosa
Mebhlh105	CAAT-box	CAAAT	497	5	+	Pisum sativum	common cis-acting element in promoter and enhancer regions
Mebhlh105	CAAT-box	CCAAT	513	5	-	Arabidopsis thaliana	common cis-acting element in promoter and enhancer regions
Mebhlh105	CAAT-box	CAAAT	608	5	+	Pisum sativum	common cis-acting element in promoter and enhancer regions
Mebhlh105	CAAT-box	CAAAT	620	5	+	Pisum sativum	common cis-acting element in promoter and enhancer regions
Mebhlh105	CAAT-box	CAAT	693	4	-	Nicotiana glutinosa
Mebhlh105	CAAT-box	CAAT	702	4	-	Nicotiana glutinosa
Mebhlh105	CAAT-box	CAAT	711	4	-	Nicotiana glutinosa
Mebhlh105	CAAT-box	CAAT	768	4	-	Nicotiana glutinosa
Mebhlh105	CAAT-box	CAAT	923	4	-	Nicotiana glutinosa
Mebhlh105	CAAT-box	CAAT	953	4	+	Nicotiana glutinosa
Mebhlh105	CAAT-box	CAAT	978	4	-	Nicotiana glutinosa
Mebhlh105	CAAT-box	CAAT	1025	4	+	Nicotiana glutinosa
Mebhlh105	CAAT-box	CAAAT	1050	5	+	Pisum sativum	common cis-acting element in promoter and enhancer regions
Mebhlh105	CAAT-box	CAAT	1078	4	-	Nicotiana glutinosa
Mebhlh105	CAAT-box	CAAT	1097	4	+	Nicotiana glutinosa
Mebhlh105	CAAT-box	CAAT	1116	4	-	Nicotiana glutinosa
Mebhlh105	CAAT-box	CAAAT	1151	5	-	Pisum sativum	common cis-acting element in promoter and enhancer regions
Mebhlh105	CAAT-box	CCAAT	1383	5	-	Arabidopsis thaliana	common cis-acting element in promoter and enhancer regions
Mebhlh105	CAAT-box	CAAT	1461	4	+	Nicotiana glutinosa
Mebhlh105	ARE	AAACCA	515	6	-	Zea mays	cis-acting regulatory element essential for the anaerobic induction
Mebhlh105	TCT-motif	TCTTAC	1274	6	-	Arabidopsis thaliana	part of a light responsive element
Mebhlh105		motif_sequence	1060	4	+	organism	short_function
Mebhlh105		motif_sequence	1261	4	-	organism	short_function
Mebhlh105		motif_sequence	1268	4	-	organism	short_function
Mebhlh105		motif_sequence	1451	4	-	organism	short_function
Mebhlh105	MYB-like sequence	TAACCA	1487	6	+	Arabidopsis thaliana
Mebhlh105	GATA-motif	AAGGATAAGG	1178	9	-	Solanum tuberosum	part of a light responsive element
Mebhlh105	Myc	TCTCTTA	282	7	+	Arabidopsis thaliana
Mebhlh105	AT~TATA-box	TATATA	26	6	+	Arabidopsis thaliana
Mebhlh105	AT~TATA-box	TATATA	154	6	+	Arabidopsis thaliana
Mebhlh105	AT~TATA-box	TATATAAA	632	8	-	Arabidopsis thaliana
Mebhlh105	AT~TATA-box	TATATA	634	6	+	Arabidopsis thaliana
Mebhlh105	AT~TATA-box	TATATA	665	6	+	Arabidopsis thaliana
Mebhlh105	TGACG-motif	TGACG	576	5	+	Hordeum vulgare	cis-acting regulatory element involved in the MeJA-responsiveness
Mebhlh105	ACE	CTAACGTATT	403	9	+	Petroselinum crispum	cis-acting element involved in light responsiveness
Mebhlh105	GCN4_motif	TGAGTCA	1410	7	+	Oryza sativa	cis-regulatory element involved in endosperm expression
Mebhlh106	ABRE	CACGTG	81	6	+	Arabidopsis thaliana	cis-acting element involved in the abscisic acid responsiveness
Mebhlh106	ABRE	ACGTG	82	5	+	Arabidopsis thaliana	cis-acting element involved in the abscisic acid responsiveness
Mebhlh106	ABRE	ACGTG	1353	5	-	Arabidopsis thaliana	cis-acting element involved in the abscisic acid responsiveness
Mebhlh106	Box 4	ATTAAT	296	6	+	Petroselinum crispum	part of a conserved DNA module involved in light responsiveness
Mebhlh106	Box 4	ATTAAT	335	6	+	Petroselinum crispum	part of a conserved DNA module involved in light responsiveness
Mebhlh106	Box 4	ATTAAT	339	6	+	Petroselinum crispum	part of a conserved DNA module involved in light responsiveness
Mebhlh106	Box 4	ATTAAT	407	6	+	Petroselinum crispum	part of a conserved DNA module involved in light responsiveness
Mebhlh106	Box 4	ATTAAT	421	6	+	Petroselinum crispum	part of a conserved DNA module involved in light responsiveness
Mebhlh106	Box 4	ATTAAT	528	6	+	Petroselinum crispum	part of a conserved DNA module involved in light responsiveness
Mebhlh106	Box 4	ATTAAT	549	6	+	Petroselinum crispum	part of a conserved DNA module involved in light responsiveness
Mebhlh106	Box 4	ATTAAT	620	6	+	Petroselinum crispum	part of a conserved DNA module involved in light responsiveness
Mebhlh106	ABRE3a	TACGTG	1353	6	-	Zea mays
Mebhlh106	ABRE4	CACGTA	1353	6	+	Zea mays
Mebhlh106	G-box	CACGTG	81	6	+	Arabidopsis thaliana	cis-acting regulatory element involved in light responsiveness
Mebhlh106	G-box	CCACGTAA	1352	8	+	Brassica napus	cis-acting regulatory element involved in light responsiveness
Mebhlh106	G-box	TACGTG	1353	6	-	Arabidopsis thaliana	cis-acting regulatory element involved in light responsiveness
Mebhlh106	Unnamed__2	CCCCGG	856	6	+	Zea mays
Mebhlh106	TCA	TCATCTTCAT	128	9	-	Pisum sativum
Mebhlh106	TCA	TCATCTTCAT	131	9	-	Pisum sativum
Mebhlh106	MYB	CAACAG	914	6	+	Arabidopsis thaliana
Mebhlh106	G-Box	CACGTG	81	6	+	Pisum sativum	cis-acting regulatory element involved in light responsiveness
Mebhlh106	WUN-motif	AAATTTCTT	724	9	-	Nicotiana glutinosa
Mebhlh106	TCA-element	TCAGAAGAGG	1032	9	-	Brassica oleracea	cis-acting element involved in salicylic acid responsiveness
Mebhlh106	Unnamed__6	taTAAATATct	1332	10	+	Zea mays
Mebhlh106	Myb	CAACTG	1142	6	-	Arabidopsis thaliana
Mebhlh106	TATA-box	TATAA	6	5	-	Arabidopsis thaliana	core promoter element around -30 of transcription start
Mebhlh106	TATA-box	TATA	7	4	+	Arabidopsis thaliana	core promoter element around -30 of transcription start
Mebhlh106	TATA-box	TAAAGATT	96	8	-	Arabidopsis thaliana	core promoter element around -30 of transcription start
Mebhlh106	TATA-box	TATAAGAA	211	8	-	Zea mays	core promoter element around -30 of transcription start
Mebhlh106	TATA-box	ccTATAAAaa	213	9	+	Arabidopsis thaliana	core promoter element around -30 of transcription start
Mebhlh106	TATA-box	TATAA	214	5	-	Arabidopsis thaliana	core promoter element around -30 of transcription start
Mebhlh106	TATA-box	TATA	215	4	+	Arabidopsis thaliana	core promoter element around -30 of transcription start
Mebhlh106	TATA-box	TATAA	320	5	-	Arabidopsis thaliana	core promoter element around -30 of transcription start
Mebhlh106	TATA-box	TATA	321	4	+	Arabidopsis thaliana	core promoter element around -30 of transcription start
Mebhlh106	TATA-box	TATA	329	4	+	Arabidopsis thaliana	core promoter element around -30 of transcription start
Mebhlh106	TATA-box	TATA	368	4	+	Arabidopsis thaliana	core promoter element around -30 of transcription start
Mebhlh106	TATA-box	TACAAAA	375	7	-	Oryza sativa	core promoter element around -30 of transcription start
Mebhlh106	TATA-box	TATAAATA	414	8	-	Daucus carota	core promoter element around -30 of transcription start
Mebhlh106	TATA-box	TATAAAT	415	7	-	Brassica juncea	core promoter element around -30 of transcription start
Mebhlh106	TATA-box	TATAAA	416	6	-	Helianthus annuus	core promoter element around -30 of transcription start
Mebhlh106	TATA-box	TATAA	417	5	-	Arabidopsis thaliana	core promoter element around -30 of transcription start
Mebhlh106	TATA-box	TATA	418	4	+	Arabidopsis thaliana	core promoter element around -30 of transcription start
Mebhlh106	TATA-box	ATATAA	425	6	+	Brassica oleracea	core promoter element around -30 of transcription start
Mebhlh106	TATA-box	TATA	426	4	+	Arabidopsis thaliana	core promoter element around -30 of transcription start
Mebhlh106	TATA-box	ATATAT	514	6	+	Brassica napus	core promoter element around -30 of transcription start
Mebhlh106	TATA-box	TATA	515	4	+	Arabidopsis thaliana	core promoter element around -30 of transcription start
Mebhlh106	TATA-box	TATAAAA	598	7	-	Pisum sativum	core promoter element around -30 of transcription start
Mebhlh106	TATA-box	TATAAA	599	6	-	Helianthus annuus	core promoter element around -30 of transcription start
Mebhlh106	TATA-box	TATAA	600	5	-	Arabidopsis thaliana	core promoter element around -30 of transcription start
Mebhlh106	TATA-box	TATA	601	4	+	Arabidopsis thaliana	core promoter element around -30 of transcription start
Mebhlh106	TATA-box	TACAAAA	738	7	+	Oryza sativa	core promoter element around -30 of transcription start
Mebhlh106	TATA-box	TACATAAA	873	8	-	Oryza sativa	core promoter element around -30 of transcription start
Mebhlh106	TATA-box	TATATA	1457	6	-	Arabidopsis thaliana	core promoter element around -30 of transcription start
Mebhlh106	TATA-box	ATATAA	1458	6	+	Brassica oleracea	core promoter element around -30 of transcription start
Mebhlh106	TATA-box	TATA	1459	4	-	Arabidopsis thaliana	core promoter element around -30 of transcription start
Mebhlh106	TATA	TATAAAAT	329	8	+	Arabidopsis thaliana
Mebhlh106	TATA	TATAAAAT	597	8	-	Arabidopsis thaliana
Mebhlh106	TATA	TATAAAAT	601	8	+	Arabidopsis thaliana
Mebhlh106	MYC	CATGTG	24	6	+	Arabidopsis thaliana
Mebhlh106	MYC	CATTTG	60	6	+	Arabidopsis thaliana
Mebhlh106	MYC	CATTTG	1042	6	-	Arabidopsis thaliana
Mebhlh106	MYC	CATGTG	1049	6	+	Arabidopsis thaliana
Mebhlh106	Unnamed__1	CGTGG	965	5	-	Zea mays
Mebhlh106	Unnamed__1	CGTGG	1352	5	-	Zea mays
Mebhlh106	3-AF1 binding site	TAAGAGAGGAA	115	10	+	Solanum tuberosum	light responsive element
Mebhlh106	Unnamed__4	CTCC	466	4	+	Petroselinum hortense
Mebhlh106	Unnamed__4	CTCC	480	4	+	Petroselinum hortense
Mebhlh106	Unnamed__4	CTCC	580	4	+	Petroselinum hortense
Mebhlh106	Unnamed__4	CTCC	797	4	-	Petroselinum hortense
Mebhlh106	Unnamed__4	CTCC	842	4	-	Petroselinum hortense
Mebhlh106	Unnamed__4	CTCC	946	4	+	Petroselinum hortense
Mebhlh106	Unnamed__4	CTCC	1233	4	+	Petroselinum hortense
Mebhlh106	AAGAA-motif	GAAAGAA	169	7	+	Avena sativa
Mebhlh106		motif_sequence	65	4	-	organism	short_function
Mebhlh106		motif_sequence	110	4	-	organism	short_function
Mebhlh106		motif_sequence	247	4	-	organism	short_function
Mebhlh106		motif_sequence	251	4	+	organism	short_function
Mebhlh106		motif_sequence	282	4	-	organism	short_function
Mebhlh106		motif_sequence	464	4	+	organism	short_function
Mebhlh106		motif_sequence	575	4	+	organism	short_function
Mebhlh106		motif_sequence	817	4	+	organism	short_function
Mebhlh106		motif_sequence	909	4	+	organism	short_function
Mebhlh106		motif_sequence	1021	4	-	organism	short_function
Mebhlh106		motif_sequence	1033	4	+	organism	short_function
Mebhlh106		motif_sequence	1139	4	-	organism	short_function
Mebhlh106		motif_sequence	1408	4	+	organism	short_function
Mebhlh106	Myb-binding site	CAACAG	914	6	+	Nicotiana tabacum
Mebhlh106	TCT-motif	TCTTAC	475	6	+	Arabidopsis thaliana	part of a light responsive element
Mebhlh106	P-box	CCTTTTG	772	7	-	Oryza sativa	gibberellin-responsive element
Mebhlh106	CAAT-box	CAAAT	61	5	-	Pisum sativum	common cis-acting element in promoter and enhancer regions
Mebhlh106	CAAT-box	CAAT	124	4	-	Nicotiana glutinosa
Mebhlh106	CAAT-box	CAAT	175	4	-	Nicotiana glutinosa
Mebhlh106	CAAT-box	CAAAT	181	5	+	Pisum sativum	common cis-acting element in promoter and enhancer regions
Mebhlh106	CAAT-box	CCAAT	229	5	-	Arabidopsis thaliana	common cis-acting element in promoter and enhancer regions
Mebhlh106	CAAT-box	CCAAT	392	5	+	Arabidopsis thaliana	common cis-acting element in promoter and enhancer regions
Mebhlh106	CAAT-box	CAAT	393	4	+	Nicotiana glutinosa
Mebhlh106	CAAT-box	CAAAT	404	5	+	Pisum sativum	common cis-acting element in promoter and enhancer regions
Mebhlh106	CAAT-box	CAAT	430	4	-	Nicotiana glutinosa
Mebhlh106	CAAT-box	CAAT	618	4	+	Nicotiana glutinosa
Mebhlh106	CAAT-box	CAAAT	706	5	+	Pisum sativum	common cis-acting element in promoter and enhancer regions
Mebhlh106	CAAT-box	CAAT	1004	4	-	Nicotiana glutinosa
Mebhlh106	CAAT-box	CAAAT	1042	5	+	Pisum sativum	common cis-acting element in promoter and enhancer regions
Mebhlh106	CAAT-box	CAAT	1093	4	-	Nicotiana glutinosa
Mebhlh106	CAAT-box	CAAT	1128	4	+	Nicotiana glutinosa
Mebhlh106	CAAT-box	CCAAT	1211	5	+	Arabidopsis thaliana	common cis-acting element in promoter and enhancer regions
Mebhlh106	CAAT-box	CAAT	1212	4	+	Nicotiana glutinosa
Mebhlh106	CAAT-box	CAAT	1274	4	-	Nicotiana glutinosa
Mebhlh106	CAAT-box	CAAT	1441	4	-	Nicotiana glutinosa
Mebhlh106	Sp1	GGGCGG	1361	6	+	Oryza sativa	light responsive element
Mebhlh106	AT~TATA-box	TATATA	1457	6	-	Arabidopsis thaliana
Mebhlh106	MBS	CAACTG	1142	6	-	Arabidopsis thaliana	MYB binding site involved in drought-inducibility
Mebhlh106	Myc	TCTCTTA	115	7	-	Arabidopsis thaliana
Mebhlh106	Myc	TCTCTTA	316	7	+	Arabidopsis thaliana
Mebhlh106	CARE	CAACTCAC	692	8	+	Oryza sativa
Mebhlh106	GT1-motif	GGTTAA	1479	6	-	Arabidopsis thaliana	light responsive element
Mebhlh106	GATA-motif	AAGGATAAGG	350	9	-	Solanum tuberosum	part of a light responsive element
Mebhlh107	as-1	TGACG	53	5	-	Arabidopsis thaliana
Mebhlh107	as-1	TGACG	1224	5	+	Arabidopsis thaliana
Mebhlh107	as-1	TGACG	1400	5	+	Arabidopsis thaliana
Mebhlh107	as-1	TGACG	1403	5	-	Arabidopsis thaliana
Mebhlh107	CGTCA-motif	CGTCA	53	5	+	Hordeum vulgare	cis-acting regulatory element involved in the MeJA-responsiveness
Mebhlh107	CGTCA-motif	CGTCA	1224	5	-	Hordeum vulgare	cis-acting regulatory element involved in the MeJA-responsiveness
Mebhlh107	CGTCA-motif	CGTCA	1400	5	-	Hordeum vulgare	cis-acting regulatory element involved in the MeJA-responsiveness
Mebhlh107	CGTCA-motif	CGTCA	1403	5	+	Hordeum vulgare	cis-acting regulatory element involved in the MeJA-responsiveness
Mebhlh107	ERE	ATTTTAAA	653	8	+	Nicotiana glutinos
Mebhlh107	ERE	ATTTTAAA	804	8	-	Nicotiana glutinos
Mebhlh107	ERE	ATTTTAAA	1290	8	+	Nicotiana glutinos
Mebhlh107	I-box	TGATAATGT	536	9	-	Solanum tuberosum	part of a light responsive element
Mebhlh107	I-box	AGATAAGG	700	8	+	Triticum aestivum	part of a light responsive element
Mebhlh107	TCA-element	CCATCTTTTT	391	9	-	Nicotiana tabacum	cis-acting element involved in salicylic acid responsiveness
Mebhlh107	LTR	CCGAAA	206	6	+	Hordeum vulgare	cis-acting element involved in low-temperature responsiveness
Mebhlh107	CCAAT-box	CAACGG	1230	6	-	Hordeum vulgare	MYBHv1 binding site
Mebhlh107	Box 4	ATTAAT	566	6	+	Petroselinum crispum	part of a conserved DNA module involved in light responsiveness
Mebhlh107	Box 4	ATTAAT	592	6	+	Petroselinum crispum	part of a conserved DNA module involved in light responsiveness
Mebhlh107	Box 4	ATTAAT	893	6	-	Petroselinum crispum	part of a conserved DNA module involved in light responsiveness
Mebhlh107	Box 4	ATTAAT	926	6	-	Petroselinum crispum	part of a conserved DNA module involved in light responsiveness
Mebhlh107	Box 4	ATTAAT	1114	6	-	Petroselinum crispum	part of a conserved DNA module involved in light responsiveness
Mebhlh107	chs-CMA1a	TTACTTAA	962	8	+	Daucus carota	part of a light responsive element
Mebhlh107	O2-site	GATGATGTGG	714	9	+	Zea mays	cis-acting regulatory element involved in zein metabolism regulation
Mebhlh107	MYB	CAACCA	30	6	-	Arabidopsis thaliana
Mebhlh107	MYB	CAACAG	87	6	-	Arabidopsis thaliana
Mebhlh107	MYB	CAACAG	1363	6	+	Arabidopsis thaliana
Mebhlh107	CAAT-box	CAAT	36	4	+	Nicotiana glutinosa
Mebhlh107	CAAT-box	CCAAT	42	5	-	Arabidopsis thaliana	common cis-acting element in promoter and enhancer regions
Mebhlh107	CAAT-box	CAAT	192	4	+	Nicotiana glutinosa
Mebhlh107	CAAT-box	CAAT	198	4	+	Nicotiana glutinosa
Mebhlh107	CAAT-box	CAAAT	211	5	-	Pisum sativum	common cis-acting element in promoter and enhancer regions
Mebhlh107	CAAT-box	CAAT	315	4	-	Nicotiana glutinosa
Mebhlh107	CAAT-box	CAAT	543	4	+	Nicotiana glutinosa
Mebhlh107	CAAT-box	CAAAT	690	5	+	Pisum sativum	common cis-acting element in promoter and enhancer regions
Mebhlh107	CAAT-box	CAAT	810	4	-	Nicotiana glutinosa
Mebhlh107	CAAT-box	CAAT	827	4	-	Nicotiana glutinosa
Mebhlh107	CAAT-box	CAAT	972	4	-	Nicotiana glutinosa
Mebhlh107	CAAT-box	CAAAT	1042	5	+	Pisum sativum	common cis-acting element in promoter and enhancer regions
Mebhlh107	CAAT-box	CAAT	1118	4	-	Nicotiana glutinosa
Mebhlh107	CAAT-box	CAAT	1222	4	-	Nicotiana glutinosa
Mebhlh107	CAAT-box	CAAAT	1247	5	+	Pisum sativum	common cis-acting element in promoter and enhancer regions
Mebhlh107	CAAT-box	CCAAT	1314	5	+	Arabidopsis thaliana	common cis-acting element in promoter and enhancer regions
Mebhlh107	CAAT-box	CAAT	1315	4	+	Nicotiana glutinosa
Mebhlh107	CAAT-box	CAAT	1373	4	+	Nicotiana glutinosa
Mebhlh107	CAAT-box	CCAAT	1395	5	-	Arabidopsis thaliana	common cis-acting element in promoter and enhancer regions
Mebhlh107	CAAT-box	CAAT	1406	4	+	Nicotiana glutinosa
Mebhlh107	CAAT-box	CCAAT	1408	5	-	Arabidopsis thaliana	common cis-acting element in promoter and enhancer regions
Mebhlh107	CAAT-box	CAAAT	1485	5	+	Pisum sativum	common cis-acting element in promoter and enhancer regions
Mebhlh107	ARE	AAACCA	1340	6	+	Zea mays	cis-acting regulatory element essential for the anaerobic induction
Mebhlh107	ARE	AAACCA	1357	6	+	Zea mays	cis-acting regulatory element essential for the anaerobic induction
Mebhlh107		motif_sequence	46	4	-	organism	short_function
Mebhlh107		motif_sequence	133	4	-	organism	short_function
Mebhlh107		motif_sequence	215	4	-	organism	short_function
Mebhlh107		motif_sequence	341	4	+	organism	short_function
Mebhlh107		motif_sequence	352	4	+	organism	short_function
Mebhlh107		motif_sequence	406	4	+	organism	short_function
Mebhlh107		motif_sequence	737	4	-	organism	short_function
Mebhlh107		motif_sequence	1003	4	-	organism	short_function
Mebhlh107		motif_sequence	1187	4	+	organism	short_function
Mebhlh107		motif_sequence	1310	4	+	organism	short_function
Mebhlh107	MYB recognition site	CCGTTG	1230	6	+	Arabidopsis thaliana
Mebhlh107	Myb-binding site	CAACAG	87	6	-	Nicotiana tabacum
Mebhlh107	Myb-binding site	CAACAG	1363	6	+	Nicotiana tabacum
Mebhlh107	GATA-motif	AAGGATAAGG	748	9	-	Solanum tuberosum	part of a light responsive element
Mebhlh107	DRE1	ACCGAGA	173	7	-	Zea mays
Mebhlh107	TGACG-motif	TGACG	53	5	-	Hordeum vulgare	cis-acting regulatory element involved in the MeJA-responsiveness
Mebhlh107	TGACG-motif	TGACG	1224	5	+	Hordeum vulgare	cis-acting regulatory element involved in the MeJA-responsiveness
Mebhlh107	TGACG-motif	TGACG	1400	5	+	Hordeum vulgare	cis-acting regulatory element involved in the MeJA-responsiveness
Mebhlh107	TGACG-motif	TGACG	1403	5	-	Hordeum vulgare	cis-acting regulatory element involved in the MeJA-responsiveness
Mebhlh107	AT~TATA-box	TATATA	324	6	+	Arabidopsis thaliana
Mebhlh107	AT~TATA-box	TATATAAA	486	8	-	Arabidopsis thaliana
Mebhlh107	AT~TATA-box	TATATA	488	6	+	Arabidopsis thaliana
Mebhlh107	TATA	TATAAAAT	603	8	+	Arabidopsis thaliana
Mebhlh107	GARE-motif	TCTGTTG	86	7	+	Brassica oleracea	gibberellin-responsive element
Mebhlh107	TATA-box	ATATAT	323	6	+	Brassica napus	core promoter element around -30 of transcription start
Mebhlh107	TATA-box	TATATA	324	6	+	Arabidopsis thaliana	core promoter element around -30 of transcription start
Mebhlh107	TATA-box	ATATAA	325	6	+	Brassica oleracea	core promoter element around -30 of transcription start
Mebhlh107	TATA-box	TATA	326	4	+	Arabidopsis thaliana	core promoter element around -30 of transcription start
Mebhlh107	TATA-box	taTATAAAtc	484	9	-	Arabidopsis thaliana	core promoter element around -30 of transcription start
Mebhlh107	TATA-box	TATAAAT	485	7	-	Brassica juncea	core promoter element around -30 of transcription start
Mebhlh107	TATA-box	TATAAA	486	6	-	Helianthus annuus	core promoter element around -30 of transcription start
Mebhlh107	TATA-box	TATATAA	487	7	-	Arabidopsis thaliana	core promoter element around -30 of transcription start
Mebhlh107	TATA-box	TATATA	488	6	+	Arabidopsis thaliana	core promoter element around -30 of transcription start
Mebhlh107	TATA-box	ATATAA	489	6	+	Brassica oleracea	core promoter element around -30 of transcription start
Mebhlh107	TATA-box	TATA	490	4	+	Arabidopsis thaliana	core promoter element around -30 of transcription start
Mebhlh107	TATA-box	TACAAAA	598	7	-	Oryza sativa	core promoter element around -30 of transcription start
Mebhlh107	TATA-box	TATACA	601	6	-	Helianthus annuus	core promoter element around -30 of transcription start
Mebhlh107	TATA-box	TATA	603	4	+	Arabidopsis thaliana	core promoter element around -30 of transcription start
Mebhlh107	TATA-box	TATTTAAA	820	8	+	Arabidopsis thaliana	core promoter element around -30 of transcription start
Mebhlh107	TATA-box	ATATAA	1033	6	+	Brassica oleracea	core promoter element around -30 of transcription start
Mebhlh107	TATA-box	TATA	1034	4	-	Arabidopsis thaliana	core promoter element around -30 of transcription start
Mebhlh107	TATA-box	TATTTAAA	1260	8	-	Arabidopsis thaliana	core promoter element around -30 of transcription start
Mebhlh107	Unnamed__4	CTCC	202	4	-	Petroselinum hortense
Mebhlh107	Unnamed__4	CTCC	343	4	+	Petroselinum hortense
Mebhlh107	Unnamed__4	CTCC	354	4	+	Petroselinum hortense
Mebhlh107	Unnamed__4	CTCC	362	4	+	Petroselinum hortense
Mebhlh107	Unnamed__4	CTCC	414	4	+	Petroselinum hortense
Mebhlh107	Unnamed__4	CTCC	417	4	+	Petroselinum hortense
Mebhlh107	Unnamed__4	CTCC	424	4	-	Petroselinum hortense
Mebhlh107	Unnamed__4	CTCC	798	4	-	Petroselinum hortense
Mebhlh107	Unnamed__4	CTCC	1160	4	-	Petroselinum hortense
Mebhlh107	Unnamed__4	CTCC	1242	4	-	Petroselinum hortense
Mebhlh107	Unnamed__4	CTCC	1312	4	+	Petroselinum hortense
Mebhlh107	Unnamed__4	CTCC	1326	4	+	Petroselinum hortense
Mebhlh107	Unnamed__1	CGTGG	20	5	-	Zea mays
Mebhlh107	Unnamed__1	CGTGG	299	5	-	Zea mays
Mebhlh107	MYC	CATGTG	998	6	-	Arabidopsis thaliana
Mebhlh107	MYC	CATGTG	1344	6	+	Arabidopsis thaliana
Mebhlh107	MYC	CAATTG	1406	6	-	Arabidopsis thaliana
Mebhlh107	MYC	CATTTG	1485	6	-	Arabidopsis thaliana
Mebhlh107	STRE	AGGGG	705	5	+	Arabidopsis thaliana
Mebhlh108	MYC	CAATTG	132	6	+	Arabidopsis thaliana
Mebhlh108	STRE	AGGGG	361	5	+	Arabidopsis thaliana
Mebhlh108	STRE	AGGGG	381	5	+	Arabidopsis thaliana
Mebhlh108	Unnamed__1	CGTGG	521	5	-	Zea mays
Mebhlh108	Unnamed__4	CTCC	129	4	+	Petroselinum hortense
Mebhlh108	Unnamed__4	CTCC	418	4	-	Petroselinum hortense
Mebhlh108	Unnamed__4	CTCC	451	4	-	Petroselinum hortense
Mebhlh108	Unnamed__4	CTCC	525	4	-	Petroselinum hortense
Mebhlh108	Unnamed__4	CTCC	582	4	-	Petroselinum hortense
Mebhlh108	AAGAA-motif	gGTAAAGAAA	1140	9	+	Avena sativa
Mebhlh108	AAGAA-motif	GAAAGAA	1435	7	+	Avena sativa
Mebhlh108	TATA-box	ATATAT	1	6	+	Brassica napus	core promoter element around -30 of transcription start
Mebhlh108	TATA-box	TATA	2	4	+	Arabidopsis thaliana	core promoter element around -30 of transcription start
Mebhlh108	TATA-box	TATTTAAA	20	8	-	Arabidopsis thaliana	core promoter element around -30 of transcription start
Mebhlh108	TATA-box	TATA	175	4	+	Arabidopsis thaliana	core promoter element around -30 of transcription start
Mebhlh108	TATA-box	TATTTAAA	212	8	-	Arabidopsis thaliana	core promoter element around -30 of transcription start
Mebhlh108	TATA-box	ATTATA	265	6	+	Brassica napus	core promoter element around -30 of transcription start
Mebhlh108	TATA-box	TATAA	266	5	-	Arabidopsis thaliana	core promoter element around -30 of transcription start
Mebhlh108	TATA-box	TATA	267	4	+	Arabidopsis thaliana	core promoter element around -30 of transcription start
Mebhlh108	TATA-box	TATAAATA	283	8	-	Daucus carota	core promoter element around -30 of transcription start
Mebhlh108	TATA-box	TATAAAT	284	7	-	Brassica juncea	core promoter element around -30 of transcription start
Mebhlh108	TATA-box	TATAAA	285	6	-	Helianthus annuus	core promoter element around -30 of transcription start
Mebhlh108	TATA-box	TATAA	286	5	-	Arabidopsis thaliana	core promoter element around -30 of transcription start
Mebhlh108	TATA-box	TATA	287	4	+	Arabidopsis thaliana	core promoter element around -30 of transcription start
Mebhlh108	TATA-box	TATAA	306	5	-	Arabidopsis thaliana	core promoter element around -30 of transcription start
Mebhlh108	TATA-box	TATA	307	4	+	Arabidopsis thaliana	core promoter element around -30 of transcription start
Mebhlh108	TATA-box	TATA	548	4	+	Arabidopsis thaliana	core promoter element around -30 of transcription start
Mebhlh108	TATA-box	ATATAA	651	6	+	Brassica oleracea	core promoter element around -30 of transcription start
Mebhlh108	TATA-box	TATA	652	4	+	Arabidopsis thaliana	core promoter element around -30 of transcription start
Mebhlh108	TATA-box	ATATAT	656	6	+	Brassica napus	core promoter element around -30 of transcription start
Mebhlh108	TATA-box	TATA	657	4	+	Arabidopsis thaliana	core promoter element around -30 of transcription start
Mebhlh108	TATA-box	TATTTAAA	659	8	+	Arabidopsis thaliana	core promoter element around -30 of transcription start
Mebhlh108	TATA-box	ATATAA	696	6	+	Brassica oleracea	core promoter element around -30 of transcription start
Mebhlh108	TATA-box	TATA	697	4	+	Arabidopsis thaliana	core promoter element around -30 of transcription start
Mebhlh108	TATA-box	ATATAT	710	6	+	Brassica napus	core promoter element around -30 of transcription start
Mebhlh108	TATA-box	TATA	711	4	+	Arabidopsis thaliana	core promoter element around -30 of transcription start
Mebhlh108	TATA-box	ATTATA	722	6	+	Brassica napus	core promoter element around -30 of transcription start
Mebhlh108	TATA-box	TATAA	723	5	-	Arabidopsis thaliana	core promoter element around -30 of transcription start
Mebhlh108	TATA-box	TATA	724	4	+	Arabidopsis thaliana	core promoter element around -30 of transcription start
Mebhlh108	TATA-box	TACAAAA	779	7	-	Oryza sativa	core promoter element around -30 of transcription start
Mebhlh108	TATA-box	TATAAAT	786	7	-	Brassica juncea	core promoter element around -30 of transcription start
Mebhlh108	TATA-box	TATAAA	787	6	-	Helianthus annuus	core promoter element around -30 of transcription start
Mebhlh108	TATA-box	TATAA	788	5	-	Arabidopsis thaliana	core promoter element around -30 of transcription start
Mebhlh108	TATA-box	TATA	789	4	-	Arabidopsis thaliana	core promoter element around -30 of transcription start
Mebhlh108	TATA-box	TATAAAA	947	7	-	Pisum sativum	core promoter element around -30 of transcription start
Mebhlh108	TATA-box	TATAAA	948	6	-	Helianthus annuus	core promoter element around -30 of transcription start
Mebhlh108	TATA-box	TATAA	949	5	-	Arabidopsis thaliana	core promoter element around -30 of transcription start
Mebhlh108	TATA-box	TATA	950	4	-	Arabidopsis thaliana	core promoter element around -30 of transcription start
Mebhlh108	TATA-box	TATATA	1008	6	-	Arabidopsis thaliana	core promoter element around -30 of transcription start
Mebhlh108	TATA-box	ATATAA	1009	6	+	Brassica oleracea	core promoter element around -30 of transcription start
Mebhlh108	TATA-box	TATA	1010	4	-	Arabidopsis thaliana	core promoter element around -30 of transcription start
Mebhlh108	TATA-box	TATAAATA	1073	8	-	Daucus carota	core promoter element around -30 of transcription start
Mebhlh108	TATA-box	TATAAAT	1074	7	-	Brassica juncea	core promoter element around -30 of transcription start
Mebhlh108	TATA-box	TATAAA	1075	6	-	Helianthus annuus	core promoter element around -30 of transcription start
Mebhlh108	TATA-box	TATAA	1076	5	-	Arabidopsis thaliana	core promoter element around -30 of transcription start
Mebhlh108	TATA-box	TATA	1077	4	-	Arabidopsis thaliana	core promoter element around -30 of transcription start
Mebhlh108	TATA-box	TATAAAT	1094	7	-	Brassica juncea	core promoter element around -30 of transcription start
Mebhlh108	TATA-box	TATAAA	1095	6	-	Helianthus annuus	core promoter element around -30 of transcription start
Mebhlh108	TATA-box	TATAA	1096	5	-	Arabidopsis thaliana	core promoter element around -30 of transcription start
Mebhlh108	TATA-box	TATA	1097	4	-	Arabidopsis thaliana	core promoter element around -30 of transcription start
Mebhlh108	TATA-box	ATATAA	1101	6	+	Brassica oleracea	core promoter element around -30 of transcription start
Mebhlh108	TATA-box	TATA	1102	4	-	Arabidopsis thaliana	core promoter element around -30 of transcription start
Mebhlh108	TATA-box	ATTATA	1162	6	+	Brassica napus	core promoter element around -30 of transcription start
Mebhlh108	TATA-box	TATAA	1163	5	-	Arabidopsis thaliana	core promoter element around -30 of transcription start
Mebhlh108	TATA-box	TATA	1164	4	-	Arabidopsis thaliana	core promoter element around -30 of transcription start
Mebhlh108	TATA-box	TATTTAAA	1387	8	-	Arabidopsis thaliana	core promoter element around -30 of transcription start
Mebhlh108	TATA-box	TATTTAAA	1412	8	-	Arabidopsis thaliana	core promoter element around -30 of transcription start
Mebhlh108	TATA-box	TATATTTATATTT	1445	12	-	Avena sativa	core promoter element around -30 of transcription start
Mebhlh108	TATA-box	ATATAT	1447	6	-	Brassica napus	core promoter element around -30 of transcription start
Mebhlh108	TATA-box	TATATA	1448	6	-	Arabidopsis thaliana	core promoter element around -30 of transcription start
Mebhlh108	TATA-box	ATATAT	1449	6	-	Brassica napus	core promoter element around -30 of transcription start
Mebhlh108	TATA-box	TATATA	1450	6	-	Arabidopsis thaliana	core promoter element around -30 of transcription start
Mebhlh108	TATA-box	ATATAT	1451	6	-	Brassica napus	core promoter element around -30 of transcription start
Mebhlh108	TATA-box	TATATA	1452	6	-	Arabidopsis thaliana	core promoter element around -30 of transcription start
Mebhlh108	TATA-box	ATATAT	1453	6	-	Brassica napus	core promoter element around -30 of transcription start
Mebhlh108	TATA-box	TATATA	1454	6	-	Arabidopsis thaliana	core promoter element around -30 of transcription start
Mebhlh108	TATA-box	ATATAT	1455	6	-	Brassica napus	core promoter element around -30 of transcription start
Mebhlh108	TATA-box	TATATA	1456	6	-	Arabidopsis thaliana	core promoter element around -30 of transcription start
Mebhlh108	TATA-box	TATA	1458	4	-	Arabidopsis thaliana	core promoter element around -30 of transcription start
Mebhlh108	WRE3	CCACCT	1461	6	-	Pisum sativum
Mebhlh108	Myc	TCTCTTA	505	7	+	Arabidopsis thaliana
Mebhlh108	AT~TATA-box	TATATA	1008	6	-	Arabidopsis thaliana
Mebhlh108	AT~TATA-box	TATATA	1448	6	-	Arabidopsis thaliana
Mebhlh108	AT~TATA-box	TATATA	1450	6	-	Arabidopsis thaliana
Mebhlh108	AT~TATA-box	TATATA	1452	6	-	Arabidopsis thaliana
Mebhlh108	AT~TATA-box	TATATA	1454	6	-	Arabidopsis thaliana
Mebhlh108	AT~TATA-box	TATATA	1456	6	-	Arabidopsis thaliana
Mebhlh108	TGACG-motif	TGACG	63	5	+	Hordeum vulgare	cis-acting regulatory element involved in the MeJA-responsiveness
Mebhlh108		motif_sequence	121	4	+	organism	short_function
Mebhlh108		motif_sequence	528	4	-	organism	short_function
Mebhlh108		motif_sequence	635	4	+	organism	short_function
Mebhlh108		motif_sequence	1299	4	-	organism	short_function
Mebhlh108		motif_sequence	1429	4	-	organism	short_function
Mebhlh108	ARE	AAACCA	299	6	+	Zea mays	cis-acting regulatory element essential for the anaerobic induction
Mebhlh108	ARE	AAACCA	1378	6	+	Zea mays	cis-acting regulatory element essential for the anaerobic induction
Mebhlh108	CAAT-box	CCAAT	131	5	+	Arabidopsis thaliana	common cis-acting element in promoter and enhancer regions
Mebhlh108	CAAT-box	CAAT	132	4	+	Nicotiana glutinosa
Mebhlh108	CAAT-box	CCAAT	134	5	-	Arabidopsis thaliana	common cis-acting element in promoter and enhancer regions
Mebhlh108	CAAT-box	CAAAT	145	5	+	Pisum sativum	common cis-acting element in promoter and enhancer regions
Mebhlh108	CAAT-box	CAAT	237	4	-	Nicotiana glutinosa
Mebhlh108	CAAT-box	CAAAT	254	5	-	Pisum sativum	common cis-acting element in promoter and enhancer regions
Mebhlh108	CAAT-box	CAAT	501	4	-	Nicotiana glutinosa
Mebhlh108	CAAT-box	CAAT	515	4	-	Nicotiana glutinosa
Mebhlh108	CAAT-box	CAAT	617	4	-	Nicotiana glutinosa
Mebhlh108	CAAT-box	CAAAT	744	5	-	Pisum sativum	common cis-acting element in promoter and enhancer regions
Mebhlh108	CAAT-box	CAAT	821	4	-	Nicotiana glutinosa
Mebhlh108	CAAT-box	CAAT	876	4	-	Nicotiana glutinosa
Mebhlh108	CAAT-box	CAAT	938	4	-	Nicotiana glutinosa
Mebhlh108	CAAT-box	CAAT	1067	4	+	Nicotiana glutinosa
Mebhlh108	CAAT-box	CAAT	1088	4	+	Nicotiana glutinosa
Mebhlh108	CAAT-box	CAAAT	1155	5	+	Pisum sativum	common cis-acting element in promoter and enhancer regions
Mebhlh108	CAAT-box	CAAT	1185	4	-	Nicotiana glutinosa
Mebhlh108	CAAT-box	CAAT	1204	4	+	Nicotiana glutinosa
Mebhlh108	CAAT-box	CAAT	1219	4	+	Nicotiana glutinosa
Mebhlh108	CAAT-box	CAAT	1223	4	+	Nicotiana glutinosa
Mebhlh108	CAAT-box	CAAAT	1228	5	+	Pisum sativum	common cis-acting element in promoter and enhancer regions
Mebhlh108	CAAT-box	CAAT	1347	4	-	Nicotiana glutinosa
Mebhlh108	ABRE	TACGGTC	534	7	+	Arabidopsis thaliana	cis-acting element involved in the abscisic acid responsiveness
Mebhlh108	ABRE	ACGTG	1030	5	-	Arabidopsis thaliana	cis-acting element involved in the abscisic acid responsiveness
Mebhlh108	Box 4	ATTAAT	219	6	+	Petroselinum crispum	part of a conserved DNA module involved in light responsiveness
Mebhlh108	Box 4	ATTAAT	1043	6	-	Petroselinum crispum	part of a conserved DNA module involved in light responsiveness
Mebhlh108	Box 4	ATTAAT	1080	6	-	Petroselinum crispum	part of a conserved DNA module involved in light responsiveness
Mebhlh108	ABRE3a	TACGTG	1030	6	-	Zea mays
Mebhlh108	ABRE4	CACGTA	1030	6	+	Zea mays
Mebhlh108	G-box	TAACACGTAG	1027	9	+	Brassica oleracea	cis-acting regulatory element involved in light responsiveness
Mebhlh108	G-box	TACGTG	1030	6	-	Arabidopsis thaliana	cis-acting regulatory element involved in light responsiveness
Mebhlh108	WUN-motif	AAATTTCTT	811	9	+	Nicotiana glutinosa
Mebhlh108	LTR	CCGAAA	542	6	-	Hordeum vulgare	cis-acting element involved in low-temperature responsiveness
Mebhlh108	TCA-element	TCAGAAGAGG	1426	9	+	Brassica oleracea	cis-acting element involved in salicylic acid responsiveness
Mebhlh108	ERE	ATTTTAAA	210	8	+	Nicotiana glutinos
Mebhlh108	ERE	ATTTTAAA	921	8	-	Nicotiana glutinos
Mebhlh108	ERE	ATTTTAAA	1035	8	+	Nicotiana glutinos
Mebhlh108	ERE	ATTTTAAA	1037	8	-	Nicotiana glutinos
Mebhlh108	CGTCA-motif	CGTCA	63	5	-	Hordeum vulgare	cis-acting regulatory element involved in the MeJA-responsiveness
Mebhlh108	F-box	CTATTCTCATT	831	10	+	Lycopersicon esculentum
Mebhlh108	as-1	TGACG	63	5	+	Arabidopsis thaliana
Mebhlh109	GA-motif	ATAGATAA	979	8	+	Arabidopsis thaliana	part of a light responsive element
Mebhlh109	GT1-motif	GGTTAAT	972	7	+	Avena sativa	light responsive element
Mebhlh109	Myc	TCTCTTA	1287	7	+	Arabidopsis thaliana
Mebhlh109	AT~TATA-box	TATATA	419	6	+	Arabidopsis thaliana
Mebhlh109	AT~TATA-box	TATATA	479	6	+	Arabidopsis thaliana
Mebhlh109	AT~TATA-box	TATATA	951	6	-	Arabidopsis thaliana
Mebhlh109	AT~TATA-box	TATATA	1063	6	-	Arabidopsis thaliana
Mebhlh109	AT~TATA-box	TATATA	1118	6	-	Arabidopsis thaliana
Mebhlh109	AT~TATA-box	TATATA	1217	6	-	Arabidopsis thaliana
Mebhlh109	TGACG-motif	TGACG	587	5	+	Hordeum vulgare	cis-acting regulatory element involved in the MeJA-responsiveness
Mebhlh109	ARE	AAACCA	1270	6	+	Zea mays	cis-acting regulatory element essential for the anaerobic induction
Mebhlh109	ARE	AAACCA	1419	6	+	Zea mays	cis-acting regulatory element essential for the anaerobic induction
Mebhlh109		motif_sequence	152	4	-	organism	short_function
Mebhlh109		motif_sequence	381	4	-	organism	short_function
Mebhlh109		motif_sequence	842	4	-	organism	short_function
Mebhlh109		motif_sequence	1002	4	+	organism	short_function
Mebhlh109		motif_sequence	1308	4	-	organism	short_function
Mebhlh109		motif_sequence	1438	4	+	organism	short_function
Mebhlh109	Myb-binding site	CAACAG	373	6	+	Nicotiana tabacum
Mebhlh109	MRE	AACCTAA	795	7	+	Petroselinum crispum	MYB binding site involved in light responsiveness
Mebhlh109	CAAT-box	CAAT	12	4	-	Nicotiana glutinosa
Mebhlh109	CAAT-box	CAAT	16	4	-	Nicotiana glutinosa
Mebhlh109	CAAT-box	CAAT	62	4	-	Nicotiana glutinosa
Mebhlh109	CAAT-box	CAAT	81	4	+	Nicotiana glutinosa
Mebhlh109	CAAT-box	CAAT	114	4	-	Nicotiana glutinosa
Mebhlh109	CAAT-box	CAAT	128	4	-	Nicotiana glutinosa
Mebhlh109	CAAT-box	CAAAT	274	5	+	Pisum sativum	common cis-acting element in promoter and enhancer regions
Mebhlh109	CAAT-box	CAAT	301	4	-	Nicotiana glutinosa
Mebhlh109	CAAT-box	CAAT	501	4	-	Nicotiana glutinosa
Mebhlh109	CAAT-box	CAAT	523	4	+	Nicotiana glutinosa
Mebhlh109	CAAT-box	CAAT	525	4	-	Nicotiana glutinosa
Mebhlh109	CAAT-box	CAAT	594	4	-	Nicotiana glutinosa
Mebhlh109	CAAT-box	CAAT	646	4	-	Nicotiana glutinosa
Mebhlh109	CAAT-box	CAAT	657	4	+	Nicotiana glutinosa
Mebhlh109	CAAT-box	CAAT	659	4	-	Nicotiana glutinosa
Mebhlh109	CAAT-box	CAAT	788	4	+	Nicotiana glutinosa
Mebhlh109	CAAT-box	CAAT	819	4	+	Nicotiana glutinosa
Mebhlh109	CAAT-box	CAAT	823	4	-	Nicotiana glutinosa
Mebhlh109	CAAT-box	CAAT	854	4	+	Nicotiana glutinosa
Mebhlh109	CAAT-box	CAAAT	898	5	+	Pisum sativum	common cis-acting element in promoter and enhancer regions
Mebhlh109	CAAT-box	CAAT	925	4	-	Nicotiana glutinosa
Mebhlh109	CAAT-box	CCAAT	945	5	-	Arabidopsis thaliana	common cis-acting element in promoter and enhancer regions
Mebhlh109	CAAT-box	CAAT	962	4	+	Nicotiana glutinosa
Mebhlh109	CAAT-box	CAAT	988	4	+	Nicotiana glutinosa
Mebhlh109	CAAT-box	CAAT	1187	4	+	Nicotiana glutinosa
Mebhlh109	CAAT-box	CAAT	1191	4	+	Nicotiana glutinosa
Mebhlh109	CAAT-box	CAAT	1264	4	+	Nicotiana glutinosa
Mebhlh109	CAAT-box	CAAAT	1274	5	+	Pisum sativum	common cis-acting element in promoter and enhancer regions
Mebhlh109	CAAT-box	CAAAT	1355	5	+	Pisum sativum	common cis-acting element in promoter and enhancer regions
Mebhlh109	CAAT-box	CAAT	1364	4	-	Nicotiana glutinosa
Mebhlh109	CAAT-box	CCAAT	1387	5	-	Arabidopsis thaliana	common cis-acting element in promoter and enhancer regions
Mebhlh109	CAAT-box	CAAT	1430	4	+	Nicotiana glutinosa
Mebhlh109	CAAT-box	CAAT	1479	4	+	Nicotiana glutinosa
Mebhlh109	CAAT-box	CAAT	1486	4	-	Nicotiana glutinosa
Mebhlh109	MYC	CAATTG	523	6	+	Arabidopsis thaliana
Mebhlh109	MYC	CAATTG	657	6	+	Arabidopsis thaliana
Mebhlh109	ATCT-motif	AATCTAATCC	1372	9	-	Pisum sativum	part of a conserved DNA module involved in light responsiveness
Mebhlh109	Unnamed__4	CTCC	144	4	-	Petroselinum hortense
Mebhlh109	Unnamed__4	CTCC	152	4	-	Petroselinum hortense
Mebhlh109	Unnamed__4	CTCC	216	4	+	Petroselinum hortense
Mebhlh109	Unnamed__4	CTCC	242	4	+	Petroselinum hortense
Mebhlh109	Unnamed__4	CTCC	245	4	+	Petroselinum hortense
Mebhlh109	Unnamed__4	CTCC	270	4	+	Petroselinum hortense
Mebhlh109	Unnamed__4	CTCC	378	4	-	Petroselinum hortense
Mebhlh109	Unnamed__4	CTCC	1393	4	-	Petroselinum hortense
Mebhlh109	WRE3	CCACCT	1410	6	+	Pisum sativum
Mebhlh109	TATA-box	ATTATA	106	6	+	Brassica napus	core promoter element around -30 of transcription start
Mebhlh109	TATA-box	TATAA	107	5	-	Arabidopsis thaliana	core promoter element around -30 of transcription start
Mebhlh109	TATA-box	TATA	108	4	+	Arabidopsis thaliana	core promoter element around -30 of transcription start
Mebhlh109	TATA-box	TATA	125	4	+	Arabidopsis thaliana	core promoter element around -30 of transcription start
Mebhlh109	TATA-box	TATAAA	193	6	-	Helianthus annuus	core promoter element around -30 of transcription start
Mebhlh109	TATA-box	TATAA	194	5	-	Arabidopsis thaliana	core promoter element around -30 of transcription start
Mebhlh109	TATA-box	TATA	195	4	+	Arabidopsis thaliana	core promoter element around -30 of transcription start
Mebhlh109	TATA-box	TATAAAT	199	7	-	Brassica juncea	core promoter element around -30 of transcription start
Mebhlh109	TATA-box	TATAAA	200	6	-	Helianthus annuus	core promoter element around -30 of transcription start
Mebhlh109	TATA-box	TATAA	201	5	-	Arabidopsis thaliana	core promoter element around -30 of transcription start
Mebhlh109	TATA-box	TATA	202	4	+	Arabidopsis thaliana	core promoter element around -30 of transcription start
Mebhlh109	TATA-box	TATAAAA	396	7	-	Pisum sativum	core promoter element around -30 of transcription start
Mebhlh109	TATA-box	TATAAA	397	6	-	Helianthus annuus	core promoter element around -30 of transcription start
Mebhlh109	TATA-box	TATAA	398	5	-	Arabidopsis thaliana	core promoter element around -30 of transcription start
Mebhlh109	TATA-box	TATA	399	4	+	Arabidopsis thaliana	core promoter element around -30 of transcription start
Mebhlh109	TATA-box	ATATAT	418	6	+	Brassica napus	core promoter element around -30 of transcription start
Mebhlh109	TATA-box	TATATA	419	6	+	Arabidopsis thaliana	core promoter element around -30 of transcription start
Mebhlh109	TATA-box	ATATAA	420	6	+	Brassica oleracea	core promoter element around -30 of transcription start
Mebhlh109	TATA-box	TATA	421	4	+	Arabidopsis thaliana	core promoter element around -30 of transcription start
Mebhlh109	TATA-box	TATATA	479	6	+	Arabidopsis thaliana	core promoter element around -30 of transcription start
Mebhlh109	TATA-box	ATATAT	480	6	+	Brassica napus	core promoter element around -30 of transcription start
Mebhlh109	TATA-box	TATA	481	4	+	Arabidopsis thaliana	core promoter element around -30 of transcription start
Mebhlh109	TATA-box	TATTTAAA	509	8	-	Arabidopsis thaliana	core promoter element around -30 of transcription start
Mebhlh109	TATA-box	TATACA	561	6	-	Helianthus annuus	core promoter element around -30 of transcription start
Mebhlh109	TATA-box	TATA	563	4	+	Arabidopsis thaliana	core promoter element around -30 of transcription start
Mebhlh109	TATA-box	TATACA	581	6	-	Helianthus annuus	core promoter element around -30 of transcription start
Mebhlh109	TATA-box	TATA	583	4	+	Arabidopsis thaliana	core promoter element around -30 of transcription start
Mebhlh109	TATA-box	TATAAAA	628	7	-	Pisum sativum	core promoter element around -30 of transcription start
Mebhlh109	TATA-box	TATAAA	629	6	-	Helianthus annuus	core promoter element around -30 of transcription start
Mebhlh109	TATA-box	TATAA	630	5	-	Arabidopsis thaliana	core promoter element around -30 of transcription start
Mebhlh109	TATA-box	TATA	631	4	+	Arabidopsis thaliana	core promoter element around -30 of transcription start
Mebhlh109	TATA-box	ATTATA	866	6	+	Brassica napus	core promoter element around -30 of transcription start
Mebhlh109	TATA-box	TATAA	867	5	-	Arabidopsis thaliana	core promoter element around -30 of transcription start
Mebhlh109	TATA-box	TATA	868	4	-	Arabidopsis thaliana	core promoter element around -30 of transcription start
Mebhlh109	TATA-box	TATATA	951	6	-	Arabidopsis thaliana	core promoter element around -30 of transcription start
Mebhlh109	TATA-box	ATATAT	952	6	-	Brassica napus	core promoter element around -30 of transcription start
Mebhlh109	TATA-box	TATA	953	4	-	Arabidopsis thaliana	core promoter element around -30 of transcription start
Mebhlh109	TATA-box	TATA	978	4	-	Arabidopsis thaliana	core promoter element around -30 of transcription start
Mebhlh109	TATA-box	ATTATA	1023	6	+	Brassica napus	core promoter element around -30 of transcription start
Mebhlh109	TATA-box	TATAA	1024	5	-	Arabidopsis thaliana	core promoter element around -30 of transcription start
Mebhlh109	TATA-box	TATA	1025	4	-	Arabidopsis thaliana	core promoter element around -30 of transcription start
Mebhlh109	TATA-box	TATA	1030	4	-	Arabidopsis thaliana	core promoter element around -30 of transcription start
Mebhlh109	TATA-box	ATATAA	1053	6	+	Brassica oleracea	core promoter element around -30 of transcription start
Mebhlh109	TATA-box	TATA	1054	4	-	Arabidopsis thaliana	core promoter element around -30 of transcription start
Mebhlh109	TATA-box	ATATAT	1062	6	-	Brassica napus	core promoter element around -30 of transcription start
Mebhlh109	TATA-box	TATATA	1063	6	-	Arabidopsis thaliana	core promoter element around -30 of transcription start
Mebhlh109	TATA-box	ATATAA	1064	6	+	Brassica oleracea	core promoter element around -30 of transcription start
Mebhlh109	TATA-box	TATA	1065	4	-	Arabidopsis thaliana	core promoter element around -30 of transcription start
Mebhlh109	TATA-box	TATAAAT	1080	7	-	Brassica juncea	core promoter element around -30 of transcription start
Mebhlh109	TATA-box	TATAAA	1081	6	-	Helianthus annuus	core promoter element around -30 of transcription start
Mebhlh109	TATA-box	TATAA	1082	5	-	Arabidopsis thaliana	core promoter element around -30 of transcription start
Mebhlh109	TATA-box	TATA	1083	4	-	Arabidopsis thaliana	core promoter element around -30 of transcription start
Mebhlh109	TATA-box	TATATA	1118	6	-	Arabidopsis thaliana	core promoter element around -30 of transcription start
Mebhlh109	TATA-box	ATATAA	1119	6	+	Brassica oleracea	core promoter element around -30 of transcription start
Mebhlh109	TATA-box	TATA	1120	4	-	Arabidopsis thaliana	core promoter element around -30 of transcription start
Mebhlh109	TATA-box	TATATTTATATTT	1127	12	+	Avena sativa	core promoter element around -30 of transcription start
Mebhlh109	TATA-box	ATTATA	1215	6	+	Brassica napus	core promoter element around -30 of transcription start
Mebhlh109	TATA-box	TATATAA	1216	7	-	Arabidopsis thaliana	core promoter element around -30 of transcription start
Mebhlh109	TATA-box	TATATA	1217	6	-	Arabidopsis thaliana	core promoter element around -30 of transcription start
Mebhlh109	TATA-box	ATATAA	1218	6	+	Brassica oleracea	core promoter element around -30 of transcription start
Mebhlh109	TATA-box	TATA	1219	4	-	Arabidopsis thaliana	core promoter element around -30 of transcription start
Mebhlh109	TATA-box	TATAA	1291	5	-	Arabidopsis thaliana	core promoter element around -30 of transcription start
Mebhlh109	TATA-box	TATA	1292	4	-	Arabidopsis thaliana	core promoter element around -30 of transcription start
Mebhlh109	TATA	TATAAAAT	395	8	-	Arabidopsis thaliana
Mebhlh109	TATA	TATAAAAT	627	8	-	Arabidopsis thaliana
Mebhlh109	TCA-element	TCAGAAGAGG	836	9	+	Brassica oleracea	cis-acting element involved in salicylic acid responsiveness
Mebhlh109	LTR	CCGAAA	98	6	+	Hordeum vulgare	cis-acting element involved in low-temperature responsiveness
Mebhlh109	TC-rich repeats	ATTCTCTAAC	760	9	-	Nicotiana tabacum	cis-acting element involved in defense and stress responsiveness
Mebhlh109	Myb	TAACTG	799	6	+	Arabidopsis thaliana
Mebhlh109	I-box	AAGATAAGGCT	674	10	+	Gossypium hirsutum	part of a light responsive element
Mebhlh109	CGTCA-motif	CGTCA	587	5	-	Hordeum vulgare	cis-acting regulatory element involved in the MeJA-responsiveness
Mebhlh109	G-Box	CACGTT	47	6	+	Pisum sativum	cis-acting regulatory element involved in light responsiveness
Mebhlh109	ERE	ATTTTAAA	1229	8	-	Nicotiana glutinos
Mebhlh109	as-1	TGACG	587	5	+	Arabidopsis thaliana
Mebhlh109	MYB	CAACAG	373	6	+	Arabidopsis thaliana
Mebhlh109	TCA	TCATCTTCAT	1045	9	+	Pisum sativum
Mebhlh109	ABRE	GCAACGTGTC	45	9	-	Hordeum vulgare	cis-acting element involved in the abscisic acid responsiveness
Mebhlh109	ABRE	ACGTG	47	5	-	Arabidopsis thaliana	cis-acting element involved in the abscisic acid responsiveness
Mebhlh109	ABRE	GCAACGTGTC	226	9	-	Hordeum vulgare	cis-acting element involved in the abscisic acid responsiveness
Mebhlh109	ABRE	TACGGTC	515	7	+	Arabidopsis thaliana	cis-acting element involved in the abscisic acid responsiveness
Mebhlh109	Box 4	ATTAAT	411	6	+	Petroselinum crispum	part of a conserved DNA module involved in light responsiveness
Mebhlh11	Myb	CAACTG	1434	6	+	Arabidopsis thaliana
Mebhlh11	GT1-motif	GGTTAA	929	6	+	Arabidopsis thaliana	light responsive element
Mebhlh11	TATC-box	TATCCCA	1039	7	+	Oryza sativa	cis-acting element involved in gibberellin-responsiveness
Mebhlh11	AT~TATA-box	TATATA	404	6	+	Arabidopsis thaliana
Mebhlh11	AT~TATA-box	TATATA	406	6	+	Arabidopsis thaliana
Mebhlh11	AT~TATA-box	TATATA	444	6	+	Arabidopsis thaliana
Mebhlh11	AT~TATA-box	TATATA	1403	6	-	Arabidopsis thaliana
Mebhlh11	TGACG-motif	TGACG	1281	5	-	Hordeum vulgare	cis-acting regulatory element involved in the MeJA-responsiveness
Mebhlh11	MBS	CAACTG	1434	6	+	Arabidopsis thaliana	MYB binding site involved in drought-inducibility
Mebhlh11	as-1	TGACG	1281	5	-	Arabidopsis thaliana
Mebhlh11	CAAT-box	CAAT	3	4	-	Nicotiana glutinosa
Mebhlh11	CAAT-box	CAAT	165	4	+	Nicotiana glutinosa
Mebhlh11	CAAT-box	CAAT	213	4	-	Nicotiana glutinosa
Mebhlh11	CAAT-box	CAAT	299	4	-	Nicotiana glutinosa
Mebhlh11	CAAT-box	CAAAT	355	5	-	Pisum sativum	common cis-acting element in promoter and enhancer regions
Mebhlh11	CAAT-box	CAAT	370	4	-	Nicotiana glutinosa
Mebhlh11	CAAT-box	CAAT	384	4	-	Nicotiana glutinosa
Mebhlh11	CAAT-box	CAAT	388	4	-	Nicotiana glutinosa
Mebhlh11	CAAT-box	CAAT	417	4	+	Nicotiana glutinosa
Mebhlh11	CAAT-box	CAAAT	482	5	-	Pisum sativum	common cis-acting element in promoter and enhancer regions
Mebhlh11	CAAT-box	CAAT	503	4	+	Nicotiana glutinosa
Mebhlh11	CAAT-box	CAAT	566	4	+	Nicotiana glutinosa
Mebhlh11	CAAT-box	CAAT	630	4	+	Nicotiana glutinosa
Mebhlh11	CAAT-box	CAAT	638	4	+	Nicotiana glutinosa
Mebhlh11	CAAT-box	CAAAT	665	5	+	Pisum sativum	common cis-acting element in promoter and enhancer regions
Mebhlh11	CAAT-box	TGCCAAC	693	7	+	Petunia hybrida	common cis-acting element in promoter and enhancer regions
Mebhlh11	CAAT-box	CCAAT	747	5	+	Arabidopsis thaliana	common cis-acting element in promoter and enhancer regions
Mebhlh11	CAAT-box	CAAT	748	4	+	Nicotiana glutinosa
Mebhlh11	CAAT-box	CAAT	861	4	-	Nicotiana glutinosa
Mebhlh11	CAAT-box	CAAT	943	4	+	Nicotiana glutinosa
Mebhlh11	CAAT-box	CAAAT	945	5	-	Pisum sativum	common cis-acting element in promoter and enhancer regions
Mebhlh11	CAAT-box	CAAAT	1142	5	+	Pisum sativum	common cis-acting element in promoter and enhancer regions
Mebhlh11	CAAT-box	CAAAT	1273	5	+	Pisum sativum	common cis-acting element in promoter and enhancer regions
Mebhlh11	CAAT-box	CCAAT	1292	5	+	Arabidopsis thaliana	common cis-acting element in promoter and enhancer regions
Mebhlh11	CAAT-box	CAAT	1293	4	+	Nicotiana glutinosa
Mebhlh11	CAAT-box	CAAT	1309	4	+	Nicotiana glutinosa
Mebhlh11	CAAT-box	CAAAT	1334	5	+	Pisum sativum	common cis-acting element in promoter and enhancer regions
Mebhlh11	G-Box	TCCACATGGCA	491	10	+	Triticum aestivum	cis-acting regulatory element involved in light responsiveness
Mebhlh11	TCT-motif	TCTTAC	851	6	-	Arabidopsis thaliana	part of a light responsive element
Mebhlh11	CGTCA-motif	CGTCA	1281	5	+	Hordeum vulgare	cis-acting regulatory element involved in the MeJA-responsiveness
Mebhlh11	ARE	AAACCA	555	6	+	Zea mays	cis-acting regulatory element essential for the anaerobic induction
Mebhlh11	ARE	AAACCA	1476	6	-	Zea mays	cis-acting regulatory element essential for the anaerobic induction
Mebhlh11	ERE	ATTTTAAA	170	8	+	Nicotiana glutinos
Mebhlh11	ERE	ATTTTAAA	172	8	-	Nicotiana glutinos
Mebhlh11	ERE	ATTTTAAA	251	8	-	Nicotiana glutinos
Mebhlh11	ERE	ATTTTAAA	587	8	-	Nicotiana glutinos
Mebhlh11	ERE	ATTTTAAA	1349	8	-	Nicotiana glutinos
Mebhlh11		motif_sequence	93	4	+	organism	short_function
Mebhlh11		motif_sequence	537	4	+	organism	short_function
Mebhlh11		motif_sequence	659	4	+	organism	short_function
Mebhlh11		motif_sequence	956	4	-	organism	short_function
Mebhlh11		motif_sequence	961	4	-	organism	short_function
Mebhlh11		motif_sequence	1106	4	+	organism	short_function
Mebhlh11		motif_sequence	1232	4	+	organism	short_function
Mebhlh11		motif_sequence	1256	4	+	organism	short_function
Mebhlh11	MYB	CAACCA	887	6	-	Arabidopsis thaliana
Mebhlh11	MYB	CAACCA	1197	6	+	Arabidopsis thaliana
Mebhlh11	Unnamed__4	CTCC	345	4	-	Petroselinum hortense
Mebhlh11	Unnamed__4	CTCC	968	4	-	Petroselinum hortense
Mebhlh11	Unnamed__4	CTCC	1058	4	+	Petroselinum hortense
Mebhlh11	Unnamed__4	CTCC	1086	4	+	Petroselinum hortense
Mebhlh11	Unnamed__4	CTCC	1125	4	+	Petroselinum hortense
Mebhlh11	Unnamed__4	CTCC	1234	4	+	Petroselinum hortense
Mebhlh11	Unnamed__4	CTCC	1258	4	+	Petroselinum hortense
Mebhlh11	Unnamed__4	CTCC	1261	4	+	Petroselinum hortense
Mebhlh11	CAT-box	GCCACT	452	6	-	Arabidopsis thaliana	cis-acting regulatory element related to meristem expression
Mebhlh11	STRE	AGGGG	1243	5	-	Arabidopsis thaliana
Mebhlh11	MYC	CATGTG	920	6	-	Arabidopsis thaliana
Mebhlh11	Box 4	ATTAAT	1337	6	-	Petroselinum crispum	part of a conserved DNA module involved in light responsiveness
Mebhlh11	WRE3	CCACCT	1060	6	+	Pisum sativum
Mebhlh11	chs-CMA1a	TTACTTAA	847	8	-	Daucus carota	part of a light responsive element
Mebhlh11	TATA-box	TACAAAA	58	7	+	Oryza sativa	core promoter element around -30 of transcription start
Mebhlh11	TATA-box	TATATTTATATTT	147	12	+	Avena sativa	core promoter element around -30 of transcription start
Mebhlh11	TATA-box	TATAAATA	149	8	-	Daucus carota	core promoter element around -30 of transcription start
Mebhlh11	TATA-box	TATAAAT	150	7	-	Brassica juncea	core promoter element around -30 of transcription start
Mebhlh11	TATA-box	TATAAA	151	6	-	Helianthus annuus	core promoter element around -30 of transcription start
Mebhlh11	TATA-box	TATAA	152	5	-	Arabidopsis thaliana	core promoter element around -30 of transcription start
Mebhlh11	TATA-box	TATA	153	4	+	Arabidopsis thaliana	core promoter element around -30 of transcription start
Mebhlh11	TATA-box	ATTATA	181	6	+	Brassica napus	core promoter element around -30 of transcription start
Mebhlh11	TATA-box	TATAA	182	5	-	Arabidopsis thaliana	core promoter element around -30 of transcription start
Mebhlh11	TATA-box	TATA	183	4	+	Arabidopsis thaliana	core promoter element around -30 of transcription start
Mebhlh11	TATA-box	TACATAAA	206	8	+	Oryza sativa	core promoter element around -30 of transcription start
Mebhlh11	TATA-box	ATTATA	220	6	+	Brassica napus	core promoter element around -30 of transcription start
Mebhlh11	TATA-box	TATAA	221	5	-	Arabidopsis thaliana	core promoter element around -30 of transcription start
Mebhlh11	TATA-box	TATA	222	4	+	Arabidopsis thaliana	core promoter element around -30 of transcription start
Mebhlh11	TATA-box	TATATTTATATTT	273	12	-	Avena sativa	core promoter element around -30 of transcription start
Mebhlh11	TATA-box	ATATAA	275	6	+	Brassica oleracea	core promoter element around -30 of transcription start
Mebhlh11	TATA-box	TATA	276	4	+	Arabidopsis thaliana	core promoter element around -30 of transcription start
Mebhlh11	TATA-box	ATATAA	281	6	+	Brassica oleracea	core promoter element around -30 of transcription start
Mebhlh11	TATA-box	TATA	282	4	+	Arabidopsis thaliana	core promoter element around -30 of transcription start
Mebhlh11	TATA-box	TATACA	311	6	-	Helianthus annuus	core promoter element around -30 of transcription start
Mebhlh11	TATA-box	TATA	313	4	+	Arabidopsis thaliana	core promoter element around -30 of transcription start
Mebhlh11	TATA-box	ATATAA	337	6	+	Brassica oleracea	core promoter element around -30 of transcription start
Mebhlh11	TATA-box	TATA	338	4	+	Arabidopsis thaliana	core promoter element around -30 of transcription start
Mebhlh11	TATA-box	ATATAA	375	6	+	Brassica oleracea	core promoter element around -30 of transcription start
Mebhlh11	TATA-box	TATA	376	4	+	Arabidopsis thaliana	core promoter element around -30 of transcription start
Mebhlh11	TATA-box	ATTATA	402	6	+	Brassica napus	core promoter element around -30 of transcription start
Mebhlh11	TATA-box	TATATAA	403	7	-	Arabidopsis thaliana	core promoter element around -30 of transcription start
Mebhlh11	TATA-box	TATATA	404	6	+	Arabidopsis thaliana	core promoter element around -30 of transcription start
Mebhlh11	TATA-box	ATATAT	405	6	+	Brassica napus	core promoter element around -30 of transcription start
Mebhlh11	TATA-box	TATATA	406	6	+	Arabidopsis thaliana	core promoter element around -30 of transcription start
Mebhlh11	TATA-box	ATATAA	407	6	+	Brassica oleracea	core promoter element around -30 of transcription start
Mebhlh11	TATA-box	TATA	408	4	+	Arabidopsis thaliana	core promoter element around -30 of transcription start
Mebhlh11	TATA-box	ATTATA	419	6	+	Brassica napus	core promoter element around -30 of transcription start
Mebhlh11	TATA-box	TATAA	420	5	-	Arabidopsis thaliana	core promoter element around -30 of transcription start
Mebhlh11	TATA-box	TATA	421	4	+	Arabidopsis thaliana	core promoter element around -30 of transcription start
Mebhlh11	TATA-box	TACATAAA	430	8	-	Oryza sativa	core promoter element around -30 of transcription start
Mebhlh11	TATA-box	TATATA	444	6	+	Arabidopsis thaliana	core promoter element around -30 of transcription start
Mebhlh11	TATA-box	ATATAT	445	6	+	Brassica napus	core promoter element around -30 of transcription start
Mebhlh11	TATA-box	TATA	446	4	+	Arabidopsis thaliana	core promoter element around -30 of transcription start
Mebhlh11	TATA-box	ATTATA	829	6	+	Brassica napus	core promoter element around -30 of transcription start
Mebhlh11	TATA-box	TATAA	830	5	-	Arabidopsis thaliana	core promoter element around -30 of transcription start
Mebhlh11	TATA-box	TATA	831	4	-	Arabidopsis thaliana	core promoter element around -30 of transcription start
Mebhlh11	TATA-box	TATA	836	4	-	Arabidopsis thaliana	core promoter element around -30 of transcription start
Mebhlh11	TATA-box	TATTTAAA	1221	8	+	Arabidopsis thaliana	core promoter element around -30 of transcription start
Mebhlh11	TATA-box	ATTATA	1295	6	+	Brassica napus	core promoter element around -30 of transcription start
Mebhlh11	TATA-box	TATAA	1296	5	-	Arabidopsis thaliana	core promoter element around -30 of transcription start
Mebhlh11	TATA-box	TATA	1297	4	-	Arabidopsis thaliana	core promoter element around -30 of transcription start
Mebhlh11	TATA-box	TATTTAAA	1347	8	+	Arabidopsis thaliana	core promoter element around -30 of transcription start
Mebhlh11	TATA-box	ATATAT	1402	6	-	Brassica napus	core promoter element around -30 of transcription start
Mebhlh11	TATA-box	TATATA	1403	6	-	Arabidopsis thaliana	core promoter element around -30 of transcription start
Mebhlh11	TATA-box	TATA	1405	4	-	Arabidopsis thaliana	core promoter element around -30 of transcription start
Mebhlh11	TATA-box	TATA	1447	4	-	Arabidopsis thaliana	core promoter element around -30 of transcription start
Mebhlh110	TCA	TCATCTTCAT	737	9	+	Pisum sativum
Mebhlh110	MYB	CAACCA	592	6	+	Arabidopsis thaliana
Mebhlh110	MYB	CAACCA	1122	6	+	Arabidopsis thaliana
Mebhlh110	CAT-box	GCCACT	1197	6	+	Arabidopsis thaliana	cis-acting regulatory element related to meristem expression
Mebhlh110	G-box	ACACGTGT	654	8	+	Brassica napus	cis-acting regulatory element involved in light responsiveness
Mebhlh110	G-box	CACGTG	655	6	+	Arabidopsis thaliana	cis-acting regulatory element involved in light responsiveness
Mebhlh110	CCAAT-box	CAACGG	605	6	-	Hordeum vulgare	MYBHv1 binding site
Mebhlh110	Box 4	ATTAAT	54	6	+	Petroselinum crispum	part of a conserved DNA module involved in light responsiveness
Mebhlh110	Box 4	ATTAAT	69	6	+	Petroselinum crispum	part of a conserved DNA module involved in light responsiveness
Mebhlh110	Box 4	ATTAAT	218	6	+	Petroselinum crispum	part of a conserved DNA module involved in light responsiveness
Mebhlh110	Box 4	ATTAAT	875	6	-	Petroselinum crispum	part of a conserved DNA module involved in light responsiveness
Mebhlh110	Box 4	ATTAAT	1256	6	-	Petroselinum crispum	part of a conserved DNA module involved in light responsiveness
Mebhlh110	ABRE	CGCACGTGTC	653	9	-	Hordeum vulgare	cis-acting element involved in the abscisic acid responsiveness
Mebhlh110	ABRE	CACGTG	655	6	+	Arabidopsis thaliana	cis-acting element involved in the abscisic acid responsiveness
Mebhlh110	ABRE	ACGTG	656	5	+	Arabidopsis thaliana	cis-acting element involved in the abscisic acid responsiveness
Mebhlh110	I-box	AGATAAGG	501	8	+	Triticum aestivum	part of a light responsive element
Mebhlh110	I-box	ccttatcct	1475	9	+	Arabidopsis thaliana	part of a light responsive element
Mebhlh110	Unnamed__6	taTAAATATct	378	10	-	Zea mays
Mebhlh110	Unnamed__6	taTAAATATct	424	10	-	Zea mays
Mebhlh110	Unnamed__6	taTAAATATct	437	10	+	Zea mays
Mebhlh110	WUN-motif	AAATTTCTT	377	9	-	Nicotiana glutinosa
Mebhlh110	LTR	CCGAAA	895	6	-	Hordeum vulgare	cis-acting element involved in low-temperature responsiveness
Mebhlh110	as-1	TGACG	488	5	+	Arabidopsis thaliana
Mebhlh110	as-1	TGACG	1274	5	+	Arabidopsis thaliana
Mebhlh110	ERE	ATTTTAAA	668	8	-	Nicotiana glutinos
Mebhlh110	ERE	ATTTTAAA	1445	8	+	Nicotiana glutinos
Mebhlh110	G-Box	CACGTG	655	6	+	Pisum sativum	cis-acting regulatory element involved in light responsiveness
Mebhlh110	CGTCA-motif	CGTCA	488	5	-	Hordeum vulgare	cis-acting regulatory element involved in the MeJA-responsiveness
Mebhlh110	CGTCA-motif	CGTCA	1274	5	-	Hordeum vulgare	cis-acting regulatory element involved in the MeJA-responsiveness
Mebhlh110	Unnamed__4	CTCC	17	4	+	Petroselinum hortense
Mebhlh110	Unnamed__4	CTCC	534	4	+	Petroselinum hortense
Mebhlh110	Unnamed__4	CTCC	602	4	+	Petroselinum hortense
Mebhlh110	Unnamed__4	CTCC	734	4	-	Petroselinum hortense
Mebhlh110	Unnamed__4	CTCC	958	4	+	Petroselinum hortense
Mebhlh110	Unnamed__4	CTCC	1167	4	+	Petroselinum hortense
Mebhlh110	AC-II	CCACCAACCCCC	595	11	+	Phaseolus vulgaris
Mebhlh110	MYC	CAATTG	10	6	+	Arabidopsis thaliana
Mebhlh110	MYC	CATGTG	567	6	-	Arabidopsis thaliana
Mebhlh110	MYC	CATGTG	1032	6	+	Arabidopsis thaliana
Mebhlh110	Unnamed__1	GAATTTAATTAA	211	11	+	Glycine max	60K protein binding site
Mebhlh110	Unnamed__1	GAATTTAATTAA	1278	11	+	Glycine max	60K protein binding site
Mebhlh110	TATA	TATAAAAT	337	8	-	Arabidopsis thaliana
Mebhlh110	TATA	TATAAAAT	397	8	+	Arabidopsis thaliana
Mebhlh110	TATA	TATAAAAT	1211	8	-	Arabidopsis thaliana
Mebhlh110	TATA	TATAAAAT	1215	8	+	Arabidopsis thaliana
Mebhlh110	TATA-box	ATATAT	33	6	+	Brassica napus	core promoter element around -30 of transcription start
Mebhlh110	TATA-box	TATA	34	4	+	Arabidopsis thaliana	core promoter element around -30 of transcription start
Mebhlh110	TATA-box	TATA	178	4	+	Arabidopsis thaliana	core promoter element around -30 of transcription start
Mebhlh110	TATA-box	TATTTAAA	231	8	+	Arabidopsis thaliana	core promoter element around -30 of transcription start
Mebhlh110	TATA-box	TACATAAA	269	8	-	Oryza sativa	core promoter element around -30 of transcription start
Mebhlh110	TATA-box	TATA	292	4	+	Arabidopsis thaliana	core promoter element around -30 of transcription start
Mebhlh110	TATA-box	TATAAAT	315	7	-	Brassica juncea	core promoter element around -30 of transcription start
Mebhlh110	TATA-box	TATAAA	316	6	-	Helianthus annuus	core promoter element around -30 of transcription start
Mebhlh110	TATA-box	TATAA	317	5	-	Arabidopsis thaliana	core promoter element around -30 of transcription start
Mebhlh110	TATA-box	TATA	318	4	+	Arabidopsis thaliana	core promoter element around -30 of transcription start
Mebhlh110	TATA-box	TATTTAAA	330	8	-	Arabidopsis thaliana	core promoter element around -30 of transcription start
Mebhlh110	TATA-box	TATAAAA	338	7	-	Pisum sativum	core promoter element around -30 of transcription start
Mebhlh110	TATA-box	TATAAA	339	6	-	Helianthus annuus	core promoter element around -30 of transcription start
Mebhlh110	TATA-box	TATAA	340	5	-	Arabidopsis thaliana	core promoter element around -30 of transcription start
Mebhlh110	TATA-box	TATA	341	4	+	Arabidopsis thaliana	core promoter element around -30 of transcription start
Mebhlh110	TATA-box	ATATAT	347	6	+	Brassica napus	core promoter element around -30 of transcription start
Mebhlh110	TATA-box	TATATA	348	6	+	Arabidopsis thaliana	core promoter element around -30 of transcription start
Mebhlh110	TATA-box	ATATAA	349	6	+	Brassica oleracea	core promoter element around -30 of transcription start
Mebhlh110	TATA-box	TATA	350	4	+	Arabidopsis thaliana	core promoter element around -30 of transcription start
Mebhlh110	TATA-box	TATTTAAA	362	8	+	Arabidopsis thaliana	core promoter element around -30 of transcription start
Mebhlh110	TATA-box	TATAAAT	382	7	-	Brassica juncea	core promoter element around -30 of transcription start
Mebhlh110	TATA-box	TATAAA	383	6	-	Helianthus annuus	core promoter element around -30 of transcription start
Mebhlh110	TATA-box	TATAA	384	5	-	Arabidopsis thaliana	core promoter element around -30 of transcription start
Mebhlh110	TATA-box	TATA	385	4	+	Arabidopsis thaliana	core promoter element around -30 of transcription start
Mebhlh110	TATA-box	ATTATA	395	6	+	Brassica napus	core promoter element around -30 of transcription start
Mebhlh110	TATA-box	TATAA	396	5	-	Arabidopsis thaliana	core promoter element around -30 of transcription start
Mebhlh110	TATA-box	TATA	397	4	+	Arabidopsis thaliana	core promoter element around -30 of transcription start
Mebhlh110	TATA-box	ATATAT	424	6	+	Brassica napus	core promoter element around -30 of transcription start
Mebhlh110	TATA-box	TATA	425	4	+	Arabidopsis thaliana	core promoter element around -30 of transcription start
Mebhlh110	TATA-box	taTATAAAtc	427	9	-	Arabidopsis thaliana	core promoter element around -30 of transcription start
Mebhlh110	TATA-box	TATAAAT	428	7	-	Brassica juncea	core promoter element around -30 of transcription start
Mebhlh110	TATA-box	TATAAA	429	6	-	Helianthus annuus	core promoter element around -30 of transcription start
Mebhlh110	TATA-box	TATATAA	430	7	-	Arabidopsis thaliana	core promoter element around -30 of transcription start
Mebhlh110	TATA-box	TATATA	431	6	+	Arabidopsis thaliana	core promoter element around -30 of transcription start
Mebhlh110	TATA-box	ATATAA	432	6	+	Brassica oleracea	core promoter element around -30 of transcription start
Mebhlh110	TATA-box	TATA	433	4	+	Arabidopsis thaliana	core promoter element around -30 of transcription start
Mebhlh110	TATA-box	TATA	447	4	+	Arabidopsis thaliana	core promoter element around -30 of transcription start
Mebhlh110	TATA-box	ATATAT	452	6	+	Brassica napus	core promoter element around -30 of transcription start
Mebhlh110	TATA-box	TATA	453	4	+	Arabidopsis thaliana	core promoter element around -30 of transcription start
Mebhlh110	TATA-box	TATTTAAA	455	8	+	Arabidopsis thaliana	core promoter element around -30 of transcription start
Mebhlh110	TATA-box	ATTATA	496	6	+	Brassica napus	core promoter element around -30 of transcription start
Mebhlh110	TATA-box	TATAA	497	5	-	Arabidopsis thaliana	core promoter element around -30 of transcription start
Mebhlh110	TATA-box	TATA	498	4	+	Arabidopsis thaliana	core promoter element around -30 of transcription start
Mebhlh110	TATA-box	ATTATA	615	6	+	Brassica napus	core promoter element around -30 of transcription start
Mebhlh110	TATA-box	TATAA	616	5	-	Arabidopsis thaliana	core promoter element around -30 of transcription start
Mebhlh110	TATA-box	TATA	617	4	+	Arabidopsis thaliana	core promoter element around -30 of transcription start
Mebhlh110	TATA-box	TATAAAA	687	7	-	Pisum sativum	core promoter element around -30 of transcription start
Mebhlh110	TATA-box	TATAAA	688	6	-	Helianthus annuus	core promoter element around -30 of transcription start
Mebhlh110	TATA-box	TATATAA	689	7	-	Arabidopsis thaliana	core promoter element around -30 of transcription start
Mebhlh110	TATA-box	TATATA	690	6	+	Arabidopsis thaliana	core promoter element around -30 of transcription start
Mebhlh110	TATA-box	ATATAA	691	6	+	Brassica oleracea	core promoter element around -30 of transcription start
Mebhlh110	TATA-box	TATA	692	4	+	Arabidopsis thaliana	core promoter element around -30 of transcription start
Mebhlh110	TATA-box	TATAAAA	759	7	-	Pisum sativum	core promoter element around -30 of transcription start
Mebhlh110	TATA-box	TATAAA	760	6	-	Helianthus annuus	core promoter element around -30 of transcription start
Mebhlh110	TATA-box	TATAA	761	5	-	Arabidopsis thaliana	core promoter element around -30 of transcription start
Mebhlh110	TATA-box	TATA	762	4	-	Arabidopsis thaliana	core promoter element around -30 of transcription start
Mebhlh110	TATA-box	TATA	923	4	-	Arabidopsis thaliana	core promoter element around -30 of transcription start
Mebhlh110	TATA-box	TATAA	1016	5	-	Arabidopsis thaliana	core promoter element around -30 of transcription start
Mebhlh110	TATA-box	TATA	1017	4	-	Arabidopsis thaliana	core promoter element around -30 of transcription start
Mebhlh110	TATA-box	TATAAAA	1212	7	-	Pisum sativum	core promoter element around -30 of transcription start
Mebhlh110	TATA-box	TATAAA	1213	6	-	Helianthus annuus	core promoter element around -30 of transcription start
Mebhlh110	TATA-box	TATAA	1214	5	-	Arabidopsis thaliana	core promoter element around -30 of transcription start
Mebhlh110	TATA-box	TATA	1215	4	-	Arabidopsis thaliana	core promoter element around -30 of transcription start
Mebhlh110	TATA-box	TACAAAA	1246	7	+	Oryza sativa	core promoter element around -30 of transcription start
Mebhlh110	TATA-box	ATTATA	1268	6	+	Brassica napus	core promoter element around -30 of transcription start
Mebhlh110	TATA-box	TATAA	1269	5	-	Arabidopsis thaliana	core promoter element around -30 of transcription start
Mebhlh110	TATA-box	TATA	1270	4	-	Arabidopsis thaliana	core promoter element around -30 of transcription start
Mebhlh110	TATA-box	ATATAA	1309	6	+	Brassica oleracea	core promoter element around -30 of transcription start
Mebhlh110	TATA-box	TATA	1310	4	-	Arabidopsis thaliana	core promoter element around -30 of transcription start
Mebhlh110	TATA-box	ATTATA	1339	6	+	Brassica napus	core promoter element around -30 of transcription start
Mebhlh110	TATA-box	TATAA	1340	5	-	Arabidopsis thaliana	core promoter element around -30 of transcription start
Mebhlh110	TATA-box	TATA	1341	4	-	Arabidopsis thaliana	core promoter element around -30 of transcription start
Mebhlh110	TATA-box	ATTATA	1367	6	+	Brassica napus	core promoter element around -30 of transcription start
Mebhlh110	TATA-box	TATAA	1368	5	-	Arabidopsis thaliana	core promoter element around -30 of transcription start
Mebhlh110	TATA-box	TATA	1369	4	-	Arabidopsis thaliana	core promoter element around -30 of transcription start
Mebhlh110	TATA-box	ATTATA	1374	6	+	Brassica napus	core promoter element around -30 of transcription start
Mebhlh110	TATA-box	TATAA	1375	5	-	Arabidopsis thaliana	core promoter element around -30 of transcription start
Mebhlh110	TATA-box	TATA	1376	4	-	Arabidopsis thaliana	core promoter element around -30 of transcription start
Mebhlh110	TATA-box	TATAAAA	1387	7	-	Pisum sativum	core promoter element around -30 of transcription start
Mebhlh110	TATA-box	TATAAA	1388	6	-	Helianthus annuus	core promoter element around -30 of transcription start
Mebhlh110	TATA-box	TATAA	1389	5	-	Arabidopsis thaliana	core promoter element around -30 of transcription start
Mebhlh110	TATA-box	TATA	1390	4	-	Arabidopsis thaliana	core promoter element around -30 of transcription start
Mebhlh110	TATA-box	ATATAA	1466	6	+	Brassica oleracea	core promoter element around -30 of transcription start
Mebhlh110	TATA-box	TATA	1467	4	-	Arabidopsis thaliana	core promoter element around -30 of transcription start
Mebhlh110	AT1-motif	AATTATTTTTTATT	475	13	-	Solanum tuberosum	part of a light responsive module
Mebhlh110	TGA-element	AACGAC	640	6	-	Brassica oleracea	auxin-responsive element
Mebhlh110	TGACG-motif	TGACG	488	5	+	Hordeum vulgare	cis-acting regulatory element involved in the MeJA-responsiveness
Mebhlh110	TGACG-motif	TGACG	1274	5	+	Hordeum vulgare	cis-acting regulatory element involved in the MeJA-responsiveness
Mebhlh110	AT~TATA-box	TATATA	348	6	+	Arabidopsis thaliana
Mebhlh110	AT~TATA-box	TATATAAA	429	8	-	Arabidopsis thaliana
Mebhlh110	AT~TATA-box	TATATA	431	6	+	Arabidopsis thaliana
Mebhlh110	AT~TATA-box	TATATAAA	688	8	-	Arabidopsis thaliana
Mebhlh110	AT~TATA-box	TATATA	690	6	+	Arabidopsis thaliana
Mebhlh110	Myc	TCTCTTA	81	7	+	Arabidopsis thaliana
Mebhlh110	GATA-motif	AAGATAAGATT	1220	10	-	Arabidopsis thaliana	part of a light responsive element
Mebhlh110	GATA-motif	AAGGATAAGG	1475	10	-	Solanum tuberosum	part of a light responsive element
Mebhlh110	CARE	CAACTCCC	599	8	+	Oryza sativa
Mebhlh110	GT1-motif	GGTTAA	748	6	-	Arabidopsis thaliana	light responsive element
Mebhlh110	GT1-motif	GGTTAA	1299	6	-	Arabidopsis thaliana	light responsive element
Mebhlh110	ACE	GACACGTATG	653	9	+	Petroselinum crispum	cis-acting element involved in light responsiveness
Mebhlh110	GA-motif	ATAGATAA	499	8	+	Arabidopsis thaliana	part of a light responsive element
Mebhlh110	CAAT-box	CAAAT	4	5	+	Pisum sativum	common cis-acting element in promoter and enhancer regions
Mebhlh110	CAAT-box	CAAT	10	4	+	Nicotiana glutinosa
Mebhlh110	CAAT-box	CCAAT	12	5	-	Arabidopsis thaliana	common cis-acting element in promoter and enhancer regions
Mebhlh110	CAAT-box	CAAT	52	4	+	Nicotiana glutinosa
Mebhlh110	CAAT-box	CAAT	87	4	-	Nicotiana glutinosa
Mebhlh110	CAAT-box	CAAAT	104	5	+	Pisum sativum	common cis-acting element in promoter and enhancer regions
Mebhlh110	CAAT-box	CCAAT	140	5	+	Arabidopsis thaliana	common cis-acting element in promoter and enhancer regions
Mebhlh110	CAAT-box	CAAT	141	4	+	Nicotiana glutinosa
Mebhlh110	CAAT-box	CAAAT	187	5	-	Pisum sativum	common cis-acting element in promoter and enhancer regions
Mebhlh110	CAAT-box	CAAAT	196	5	-	Pisum sativum	common cis-acting element in promoter and enhancer regions
Mebhlh110	CAAT-box	CAAAT	210	5	+	Pisum sativum	common cis-acting element in promoter and enhancer regions
Mebhlh110	CAAT-box	CAAAT	225	5	-	Pisum sativum	common cis-acting element in promoter and enhancer regions
Mebhlh110	CAAT-box	CAAAT	242	5	-	Pisum sativum	common cis-acting element in promoter and enhancer regions
Mebhlh110	CAAT-box	CAAT	412	4	+	Nicotiana glutinosa
Mebhlh110	CAAT-box	CAAT	486	4	-	Nicotiana glutinosa
Mebhlh110	CAAT-box	CAAT	522	4	+	Nicotiana glutinosa
Mebhlh110	CAAT-box	CAAT	541	4	-	Nicotiana glutinosa
Mebhlh110	CAAT-box	CAAAT	551	5	-	Pisum sativum	common cis-acting element in promoter and enhancer regions
Mebhlh110	CAAT-box	CAAT	563	4	+	Nicotiana glutinosa
Mebhlh110	CAAT-box	CAACCAACTCC	595	10	+	Arabidopsis thaliana	common cis-acting element in promoter and enhancer regions
Mebhlh110	CAAT-box	CAAAT	629	5	+	Pisum sativum	common cis-acting element in promoter and enhancer regions
Mebhlh110	CAAT-box	CAAT	632	4	-	Nicotiana glutinosa
Mebhlh110	CAAT-box	CAAT	705	4	-	Nicotiana glutinosa
Mebhlh110	CAAT-box	CAAAT	825	5	-	Pisum sativum	common cis-acting element in promoter and enhancer regions
Mebhlh110	CAAT-box	CAAT	908	4	-	Nicotiana glutinosa
Mebhlh110	CAAT-box	CAAT	912	4	-	Nicotiana glutinosa
Mebhlh110	CAAT-box	CAAAT	939	5	-	Pisum sativum	common cis-acting element in promoter and enhancer regions
Mebhlh110	CAAT-box	CAAT	979	4	-	Nicotiana glutinosa
Mebhlh110	CAAT-box	CAAT	992	4	-	Nicotiana glutinosa
Mebhlh110	CAAT-box	CAAT	1001	4	+	Nicotiana glutinosa
Mebhlh110	CAAT-box	CAAT	1038	4	-	Nicotiana glutinosa
Mebhlh110	CAAT-box	CAAAT	1081	5	-	Pisum sativum	common cis-acting element in promoter and enhancer regions
Mebhlh110	CAAT-box	CAAT	1238	4	+	Nicotiana glutinosa
Mebhlh110	CAAT-box	CAAT	1262	4	+	Nicotiana glutinosa
Mebhlh110	CAAT-box	CAAT	1287	4	+	Nicotiana glutinosa
Mebhlh110	CAAT-box	CAAT	1323	4	+	Nicotiana glutinosa
Mebhlh110	CAAT-box	CAAAT	1336	5	+	Pisum sativum	common cis-acting element in promoter and enhancer regions
Mebhlh110	CAAT-box	CAAT	1425	4	+	Nicotiana glutinosa
Mebhlh110	CAAT-box	CAAT	1495	4	+	Nicotiana glutinosa
Mebhlh110	MYB recognition site	CCGTTG	605	6	+	Arabidopsis thaliana
Mebhlh110		motif_sequence	172	4	-	organism	short_function
Mebhlh110		motif_sequence	739	4	+	organism	short_function
Mebhlh110		motif_sequence	832	4	-	organism	short_function
Mebhlh110		motif_sequence	836	4	+	organism	short_function
Mebhlh110		motif_sequence	946	4	-	organism	short_function
Mebhlh110		motif_sequence	956	4	+	organism	short_function
Mebhlh111	CAT-box	GCCACT	69	6	-	Arabidopsis thaliana	cis-acting regulatory element related to meristem expression
Mebhlh111	MYB	CAACCA	429	6	+	Arabidopsis thaliana
Mebhlh111	O2-site	GATGATGTGG	1182	9	+	Zea mays	cis-acting regulatory element involved in zein metabolism regulation
Mebhlh111	Box 4	ATTAAT	663	6	+	Petroselinum crispum	part of a conserved DNA module involved in light responsiveness
Mebhlh111	chs-CMA1a	TTACTTAA	124	8	+	Daucus carota	part of a light responsive element
Mebhlh111	G-box	CACGAC	1177	6	-	Zea mays	cis-acting regulatory element involved in light responsiveness
Mebhlh111	CCAAT-box	CAACGG	867	6	-	Hordeum vulgare	MYBHv1 binding site
Mebhlh111	CCAAT-box	CAACGG	1291	6	+	Hordeum vulgare	MYBHv1 binding site
Mebhlh111	TCA-element	CCATCTTTTT	604	9	-	Nicotiana tabacum	cis-acting element involved in salicylic acid responsiveness
Mebhlh111	I-box	gGATAAGGTG	5	9	-	Zea mays	part of a light responsive element
Mebhlh111	Myb	TAACTG	61	6	+	Arabidopsis thaliana
Mebhlh111	ERE	ATTTCATA	207	8	-	Nicotiana glutinos
Mebhlh111	ERE	ATTTTAAA	496	8	-	Nicotiana glutinos
Mebhlh111	ERE	ATTTCATA	704	8	-	Nicotiana glutinos
Mebhlh111	ERE	ATTTTAAA	948	8	-	Nicotiana glutinos
Mebhlh111	ERE	ATTTCATA	956	8	+	Nicotiana glutinos
Mebhlh111	MSA-like	(T/C)C(T/C)AACGG(T/C)(T/C)A	1289	8.5	+	Catharanthus roseus	cis-acting element involved in cell cycle regulation
Mebhlh111	STRE	AGGGG	586	5	-	Arabidopsis thaliana
Mebhlh111	STRE	AGGGG	803	5	-	Arabidopsis thaliana
Mebhlh111	Unnamed__4	CTCC	2	4	+	Petroselinum hortense
Mebhlh111	Unnamed__4	CTCC	253	4	-	Petroselinum hortense
Mebhlh111	Unnamed__4	CTCC	518	4	+	Petroselinum hortense
Mebhlh111	Unnamed__4	CTCC	577	4	+	Petroselinum hortense
Mebhlh111	Unnamed__4	CTCC	787	4	+	Petroselinum hortense
Mebhlh111	Unnamed__4	CTCC	1131	4	-	Petroselinum hortense
Mebhlh111	Unnamed__4	CTCC	1210	4	-	Petroselinum hortense
Mebhlh111	Unnamed__4	CTCC	1376	4	-	Petroselinum hortense
Mebhlh111	AAGAA-motif	GAAAGAA	1328	7	+	Avena sativa
Mebhlh111	AAGAA-motif	gGTAAAGAAA	1340	9	+	Avena sativa
Mebhlh111	AT1-motif	AATTATTTTTTATT	1344	13	-	Solanum tuberosum	part of a light responsive module
Mebhlh111	TATA-box	TATAA	9	5	-	Arabidopsis thaliana	core promoter element around -30 of transcription start
Mebhlh111	TATA-box	TATA	10	4	+	Arabidopsis thaliana	core promoter element around -30 of transcription start
Mebhlh111	TATA-box	TACAAAA	174	7	+	Oryza sativa	core promoter element around -30 of transcription start
Mebhlh111	TATA-box	ATATAT	224	6	+	Brassica napus	core promoter element around -30 of transcription start
Mebhlh111	TATA-box	TATA	225	4	+	Arabidopsis thaliana	core promoter element around -30 of transcription start
Mebhlh111	TATA-box	ATATAA	327	6	+	Brassica oleracea	core promoter element around -30 of transcription start
Mebhlh111	TATA-box	TATA	328	4	+	Arabidopsis thaliana	core promoter element around -30 of transcription start
Mebhlh111	TATA-box	TATAAA	354	6	-	Helianthus annuus	core promoter element around -30 of transcription start
Mebhlh111	TATA-box	TATAA	355	5	-	Arabidopsis thaliana	core promoter element around -30 of transcription start
Mebhlh111	TATA-box	TATA	356	4	+	Arabidopsis thaliana	core promoter element around -30 of transcription start
Mebhlh111	TATA-box	ATATAT	375	6	+	Brassica napus	core promoter element around -30 of transcription start
Mebhlh111	TATA-box	TATA	376	4	+	Arabidopsis thaliana	core promoter element around -30 of transcription start
Mebhlh111	TATA-box	ATTATA	651	6	+	Brassica napus	core promoter element around -30 of transcription start
Mebhlh111	TATA-box	TATATAA	652	7	-	Arabidopsis thaliana	core promoter element around -30 of transcription start
Mebhlh111	TATA-box	TATATA	653	6	+	Arabidopsis thaliana	core promoter element around -30 of transcription start
Mebhlh111	TATA-box	TATA	655	4	+	Arabidopsis thaliana	core promoter element around -30 of transcription start
Mebhlh111	TATA-box	ATTATA	670	6	+	Brassica napus	core promoter element around -30 of transcription start
Mebhlh111	TATA-box	TATAA	671	5	-	Arabidopsis thaliana	core promoter element around -30 of transcription start
Mebhlh111	TATA-box	TATA	672	4	+	Arabidopsis thaliana	core promoter element around -30 of transcription start
Mebhlh111	TATA-box	TATATTTATATTT	689	13	+	Avena sativa	core promoter element around -30 of transcription start
Mebhlh111	TATA-box	TATAAATA	691	8	-	Daucus carota	core promoter element around -30 of transcription start
Mebhlh111	TATA-box	TATAAAT	692	7	-	Brassica juncea	core promoter element around -30 of transcription start
Mebhlh111	TATA-box	TATAAA	693	6	-	Helianthus annuus	core promoter element around -30 of transcription start
Mebhlh111	TATA-box	TATAA	694	5	-	Arabidopsis thaliana	core promoter element around -30 of transcription start
Mebhlh111	TATA-box	TATA	695	4	+	Arabidopsis thaliana	core promoter element around -30 of transcription start
Mebhlh111	TATA-box	TATA	741	4	+	Arabidopsis thaliana	core promoter element around -30 of transcription start
Mebhlh111	TATA-box	TATATTTATATTT	826	12	-	Avena sativa	core promoter element around -30 of transcription start
Mebhlh111	TATA-box	ATATAT	828	6	-	Brassica napus	core promoter element around -30 of transcription start
Mebhlh111	TATA-box	TATATA	829	6	-	Arabidopsis thaliana	core promoter element around -30 of transcription start
Mebhlh111	TATA-box	ATATAT	830	6	-	Brassica napus	core promoter element around -30 of transcription start
Mebhlh111	TATA-box	TATATA	831	6	-	Arabidopsis thaliana	core promoter element around -30 of transcription start
Mebhlh111	TATA-box	ATATAT	832	6	-	Brassica napus	core promoter element around -30 of transcription start
Mebhlh111	TATA-box	TATATA	833	6	-	Arabidopsis thaliana	core promoter element around -30 of transcription start
Mebhlh111	TATA-box	ATATAA	834	6	+	Brassica oleracea	core promoter element around -30 of transcription start
Mebhlh111	TATA-box	TATA	835	4	-	Arabidopsis thaliana	core promoter element around -30 of transcription start
Mebhlh111	TATA-box	ATATAA	858	6	+	Brassica oleracea	core promoter element around -30 of transcription start
Mebhlh111	TATA-box	TATA	859	4	-	Arabidopsis thaliana	core promoter element around -30 of transcription start
Mebhlh111	TATA-box	ATATAA	904	6	+	Brassica oleracea	core promoter element around -30 of transcription start
Mebhlh111	TATA-box	TATA	905	4	-	Arabidopsis thaliana	core promoter element around -30 of transcription start
Mebhlh111	TATA-box	TATTTAAA	966	8	+	Arabidopsis thaliana	core promoter element around -30 of transcription start
Mebhlh111	TATA-box	TATTTAAA	968	8	-	Arabidopsis thaliana	core promoter element around -30 of transcription start
Mebhlh111	TATA-box	ATATAT	973	6	-	Brassica napus	core promoter element around -30 of transcription start
Mebhlh111	TATA-box	TATA	974	4	-	Arabidopsis thaliana	core promoter element around -30 of transcription start
Mebhlh111	TATA-box	ATTATA	981	6	+	Brassica napus	core promoter element around -30 of transcription start
Mebhlh111	TATA-box	TATAA	982	5	-	Arabidopsis thaliana	core promoter element around -30 of transcription start
Mebhlh111	TATA-box	TATA	983	4	-	Arabidopsis thaliana	core promoter element around -30 of transcription start
Mebhlh111	TATA-box	ATATAA	990	6	+	Brassica oleracea	core promoter element around -30 of transcription start
Mebhlh111	TATA-box	TATA	991	4	-	Arabidopsis thaliana	core promoter element around -30 of transcription start
Mebhlh111	TATA-box	TATAAAA	997	7	-	Pisum sativum	core promoter element around -30 of transcription start
Mebhlh111	TATA-box	TATAAA	998	6	-	Helianthus annuus	core promoter element around -30 of transcription start
Mebhlh111	TATA-box	TATAA	999	5	-	Arabidopsis thaliana	core promoter element around -30 of transcription start
Mebhlh111	TATA-box	TATA	1000	4	-	Arabidopsis thaliana	core promoter element around -30 of transcription start
Mebhlh111	TATA-box	TATAAATA	1022	8	-	Daucus carota	core promoter element around -30 of transcription start
Mebhlh111	TATA-box	TATAAAT	1023	7	-	Brassica juncea	core promoter element around -30 of transcription start
Mebhlh111	TATA-box	TATAAA	1024	6	-	Helianthus annuus	core promoter element around -30 of transcription start
Mebhlh111	TATA-box	TATAA	1025	5	-	Arabidopsis thaliana	core promoter element around -30 of transcription start
[truncated: 18,405 more rows]
