# Supplementary material for: Systematic Analysis of bHLH Transcription Factors in Cassava Uncovers Their Roles in Postharvest Physiological Deterioration and Cyanogenic Glycosides Biosynthesis
Source: Front Plant Sci. 2022 Jun 16;13:901128. doi: 10.3389/fpls.2022.901128 (PMC9249602; doi:10.3389/fpls.2022.901128)
Supplement: Supplementary file 7 [file Table_7.XLSX]

## Sheet: B VS A dates res
name	gene_id	foldChange	log2FoldChange	up_down
Mebhlh6	Manes.01G110600.v7.0	46.0021	5.52363	Up
Mebhlh11	Manes.01G208400.v7.0	Inf	Inf	Up
Mebhlh13	Manes.01G241700.v7.0	Inf	Inf	Up
Mebhlh15	Manes.01G269700.v7.0	0.0707723	-3.82067	Down
Mebhlh16	Manes.02G002300.v7.0	Inf	Inf	Up
Mebhlh17	Manes.02G002400.v7.0	109.032	6.76861	Up
Mebhlh20	Manes.02G068800.v7.0	0	#NAME?	Down
Mebhlh24	Manes.02G148500.v7.0	0.283676	-1.81768	Down
Mebhlh29	Manes.03G165600.v7.0	2.59121	1.37363	Up
Mebhlh37	Manes.05G018200.v7.0	Inf	Inf	Up
Mebhlh39	Manes.05G049900.v7.0	Inf	Inf	Up
Mebhlh40	Manes.05G075400.v7.0	Inf	Inf	Up
Mebhlh48	Manes.06G018700.v7.0	0	#NAME?	Down
Mebhlh51	Manes.06G072600.v7.0	0.165454	-2.5955	Down
Mebhlh54	Manes.06G094500.v7.0	0.00790033	-6.98387	Down
Mebhlh57	Manes.06G125100.v7.0	0.195641	-2.35372	Down
Mebhlh58	Manes.06G125900.v7.0	10.827	3.43657	Up
Mebhlh63	Manes.06G167700.v7.0	0.242508	-2.0439	Down
Mebhlh67	Manes.07G048600.v7.0	7.67898	2.94091	Up
Mebhlh69	Manes.07G131700.v7.0	0.27374	-1.86912	Down
Mebhlh75	Manes.08G123100.v7.0	8.34726	3.0613	Up
Mebhlh77	Manes.09G031000.v7.0	0.262215	-1.93118	Down
Mebhlh87	Manes.11G029700.v7.0	10.1237	3.33966	Up
Mebhlh89	Manes.11G113400.v7.0	2.93605	1.55388	Up
Mebhlh92	Manes.12G044000.v7.0	0.143843	-2.79743	Down
Mebhlh96	Manes.12G104100.v7.0	8.38651	3.06807	Up
Mebhlh97	Manes.12G119700.v7.0	0.0223211	-5.48545	Down
Mebhlh98	Manes.12G121100.v7.0	0.128919	-2.95547	Down
Mebhlh100	Manes.12G129500.v7.0	7.18539	2.84507	Up
Mebhlh101	Manes.13G043000.v7.0	10.9847	3.45742	Up
Mebhlh103	Manes.13G104400.v7.0	0.164725	-2.60187	Down
Mebhlh104	Manes.13G105700.v7.0	Inf	Inf	Up
Mebhlh105	Manes.13G105800.v7.0	52.4261	5.71221	Up
Mebhlh108	Manes.14G013300.v7.0	0.394242	-1.34285	Down
Mebhlh112	Manes.14G045600.v7.0	5.16474	2.36869	Up
Mebhlh119	Manes.14G092200.v7.0	0.405814	-1.30111	Down
Mebhlh120	Manes.14G097100.v7.0	0.196472	-2.34761	Down
Mebhlh124	Manes.15G023600.v7.0	0.107849	-3.21292	Down
Mebhlh129	Manes.15G182700.v7.0	0.476826	-1.06847	Down
Mebhlh134	Manes.16G038200.v7.0	116.735	6.8671	Up
Mebhlh135	Manes.16G090000.v7.0	2.12216	1.08553	Up
Mebhlh137	Manes.16G101000.v7.0	21.212	4.40681	Up
Mebhlh140	Manes.17G055000.v7.0	0.435746	-1.19844	Down

## Sheet: C VS A datas res
name	gene_id	foldChange	log2FoldChange	up_down
Mebhlh4	Manes.01G059300.v7.0	Inf	Inf	Up
Mebhlh7	Manes.01G145900.v7.0	0.310281	-1.68835	Down
Mebhlh11	Manes.01G208400.v7.0	Inf	Inf	Up
Mebhlh13	Manes.01G241700.v7.0	Inf	Inf	Up
Mebhlh15	Manes.01G269700.v7.0	0.0941233	-3.4093	Down
Mebhlh17	Manes.02G002400.v7.0	124.325	6.95797	Up
Mebhlh20	Manes.02G068800.v7.0	0	#NAME?	Down
Mebhlh24	Manes.02G148500.v7.0	0.014037	-6.15463	Down
Mebhlh25	Manes.02G197900.v7.0	0.279071	-1.8413	Down
Mebhlh29	Manes.03G165600.v7.0	2.2059	1.14137	Up
Mebhlh33	Manes.04G088800.v7.0	0	#NAME?	Down
Mebhlh37	Manes.05G018200.v7.0	Inf	Inf	Up
Mebhlh39	Manes.05G049900.v7.0	Inf	Inf	Up
Mebhlh41	Manes.05G094700.v7.0	0.32441	-1.62411	Down
Mebhlh44	Manes.05G181100.v7.0	30.9419	4.95149	Up
Mebhlh48	Manes.06G018700.v7.0	26.1515	4.70882	Up
Mebhlh51	Manes.06G072600.v7.0	0	#NAME?	Down
Mebhlh54	Manes.06G094500.v7.0	0	#NAME?	Down
Mebhlh57	Manes.06G125100.v7.0	0.341561	-1.54978	Down
Mebhlh58	Manes.06G125900.v7.0	9.5925	3.26191	Up
Mebhlh63	Manes.06G167700.v7.0	0.113861	-3.13465	Down
Mebhlh67	Manes.07G048600.v7.0	6.91293	2.7893	Up
Mebhlh68	Manes.07G062000.v7.0	Inf	Inf	Up
Mebhlh69	Manes.07G131700.v7.0	0.0435408	-4.52149	Down
Mebhlh70	Manes.08G047200.v7.0	0.303898	-1.71834	Down
Mebhlh75	Manes.08G123100.v7.0	0.393457	-1.34572	Down
Mebhlh77	Manes.09G031000.v7.0	0.381462	-1.39039	Down
Mebhlh79	Manes.09G164100.v7.0	0.161753	-2.62814	Down
Mebhlh80	Manes.09G181800.v7.0	0.313391	-1.67396	Down
Mebhlh86	Manes.10G146400.v7.0	12.6053	3.65596	Up
Mebhlh87	Manes.11G029700.v7.0	2.46496	1.30156	Up
Mebhlh88	Manes.11G086600.v7.0	0.0376252	-4.73216	Down
Mebhlh92	Manes.12G044000.v7.0	0.169781	-2.55826	Down
Mebhlh96	Manes.12G104100.v7.0	17.3241	4.11471	Up
Mebhlh97	Manes.12G119700.v7.0	0.0454645	-4.45912	Down
Mebhlh98	Manes.12G121100.v7.0	0.0237763	-5.39433	Down
Mebhlh100	Manes.12G129500.v7.0	35.6272	5.15491	Up
Mebhlh103	Manes.13G104400.v7.0	0.09999	-3.32207	Down
Mebhlh104	Manes.13G105700.v7.0	Inf	Inf	Up
Mebhlh105	Manes.13G105800.v7.0	89.4035	6.48226	Up
Mebhlh114	Manes.14G067000.v7.0	125.591	6.97259	Up
Mebhlh119	Manes.14G092200.v7.0	0.227326	-2.13717	Down
Mebhlh120	Manes.14G097100.v7.0	0.0762273	-3.71355	Down
Mebhlh124	Manes.15G023600.v7.0	0	#NAME?	Down
Mebhlh129	Manes.15G182700.v7.0	0.357394	-1.48441	Down
Mebhlh134	Manes.16G038200.v7.0	131.836	7.0426	Up
Mebhlh137	Manes.16G101000.v7.0	13.1418	3.71609	Up
Mebhlh140	Manes.17G055000.v7.0	0.221842	-2.1724	Down
Mebhlh145	Manes.18G050100.v7.0	4.499	2.16961	Up

## Sheet: D VS A DATAS RES
name	gene_id	foldChange	log2FoldChange	up_down
Mebhlh4	Manes.01G059300.v7.0	Inf	Inf	Up
Mebhlh6	Manes.01G110600.v7.0	40.2281	5.33013	Up
Mebhlh7	Manes.01G145900.v7.0	0.391388	-1.35333	Down
Mebhlh11	Manes.01G208400.v7.0	Inf	Inf	Up
Mebhlh20	Manes.02G068800.v7.0	0.0407182	-4.61818	Down
Mebhlh24	Manes.02G148500.v7.0	0.0510091	-4.2931	Down
Mebhlh25	Manes.02G197900.v7.0	0.330178	-1.59868	Down
Mebhlh33	Manes.04G088800.v7.0	0	#NAME?	Down
Mebhlh34	Manes.04G092400.v7.0	2.20534	1.141	Up
Mebhlh39	Manes.05G049900.v7.0	Inf	Inf	Up
Mebhlh40	Manes.05G075400.v7.0	Inf	Inf	Up
Mebhlh41	Manes.05G094700.v7.0	0.36541	-1.45241	Down
Mebhlh44	Manes.05G181100.v7.0	22.92	4.51853	Up
Mebhlh45	Manes.05G187300.v7.0	8.53322	3.09309	Up
Mebhlh51	Manes.06G072600.v7.0	0.150099	-2.73601	Down
Mebhlh54	Manes.06G094500.v7.0	0	#NAME?	Down
Mebhlh55	Manes.06G098500.v7.0	0.492875	-1.02071	Down
Mebhlh57	Manes.06G125100.v7.0	0.0443328	-4.49548	Down
Mebhlh58	Manes.06G125900.v7.0	21.3997	4.41952	Up
Mebhlh63	Manes.06G167700.v7.0	0.152458	-2.71351	Down
Mebhlh64	Manes.07G003800.v7.0	0.463545	-1.10922	Down
Mebhlh67	Manes.07G048600.v7.0	15.95	3.99549	Up
Mebhlh69	Manes.07G131700.v7.0	0.0262394	-5.25212	Down
Mebhlh70	Manes.08G047200.v7.0	0.481542	-1.05427	Down
Mebhlh72	Manes.08G061000.v7.0	2.15813	1.10978	Up
Mebhlh79	Manes.09G164100.v7.0	0.0700399	-3.83568	Down
Mebhlh80	Manes.09G181800.v7.0	0.364774	-1.45492	Down
Mebhlh86	Manes.10G146400.v7.0	10.183	3.34809	Up
Mebhlh87	Manes.11G029700.v7.0	3.93155	1.9751	Up
Mebhlh88	Manes.11G086600.v7.0	0.0437241	-4.51543	Down
Mebhlh89	Manes.11G113400.v7.0	2.33199	1.22156	Up
Mebhlh92	Manes.12G044000.v7.0	0.171586	-2.54299	Down
Mebhlh96	Manes.12G104100.v7.0	10.7136	3.42138	Up
Mebhlh97	Manes.12G119700.v7.0	0.0730972	-3.77404	Down
Mebhlh98	Manes.12G121100.v7.0	0.0629594	-3.98943	Down
Mebhlh100	Manes.12G129500.v7.0	87.2547	6.44716	Up
Mebhlh102	Manes.13G052300.v7.0	13.348	3.73855	Up
Mebhlh103	Manes.13G104400.v7.0	0.0788813	-3.66417	Down
Mebhlh104	Manes.13G105700.v7.0	Inf	Inf	Up
Mebhlh105	Manes.13G105800.v7.0	21.7061	4.44003	Up
Mebhlh114	Manes.14G067000.v7.0	292.563	8.1926	Up
Mebhlh115	Manes.14G072600.v7.0	2.51373	1.32983	Up
Mebhlh119	Manes.14G092200.v7.0	0.281872	-1.82689	Down
Mebhlh120	Manes.14G097100.v7.0	0.435523	-1.19918	Down
Mebhlh124	Manes.15G023600.v7.0	0	#NAME?	Down
Mebhlh134	Manes.16G038200.v7.0	185.709	7.5369	Up
Mebhlh137	Manes.16G101000.v7.0	8.13901	3.02485	Up
Mebhlh140	Manes.17G055000.v7.0	0.304252	-1.71666	Down
Mebhlh142	Manes.18G039500.v7.0	Inf	Inf	Up
Mebhlh145	Manes.18G050100.v7.0	5.31313	2.40956	Up

## Sheet: Table S6
Supplementary Table 7. Differentially expressed MebHLH genes involved in PPD process.
II VS I						III VS I						IV VS I
name	gene_id	foldChange	log2FoldChange	up_down		name	gene_id	foldChange	log2FoldChange	up_down		name	gene_id	foldChange	log2FoldChange	up_down
Mebhlh6	Manes.01G110600.v7.0	46.0021	5.52363	Up		Mebhlh4	Manes.01G059300.v7.0	Inf	Inf	Up		Mebhlh4	Manes.01G059300.v7.0	Inf	Inf	Up
Mebhlh11	Manes.01G208400.v7.0	Inf	Inf	Up		Mebhlh7	Manes.01G145900.v7.0	0.310281	-1.68835	Down		Mebhlh6	Manes.01G110600.v7.0	40.2281	5.33013	Up
Mebhlh13	Manes.01G241700.v7.0	Inf	Inf	Up		Mebhlh11	Manes.01G208400.v7.0	Inf	Inf	Up		Mebhlh7	Manes.01G145900.v7.0	0.391388	-1.35333	Down
Mebhlh15	Manes.01G269700.v7.0	0.0707723	-3.82067	Down		Mebhlh13	Manes.01G241700.v7.0	Inf	Inf	Up		Mebhlh11	Manes.01G208400.v7.0	Inf	Inf	Up
Mebhlh16	Manes.02G002300.v7.0	Inf	Inf	Up		Mebhlh15	Manes.01G269700.v7.0	0.0941233	-3.4093	Down		Mebhlh20	Manes.02G068800.v7.0	0.0407182	-4.61818	Down
Mebhlh17	Manes.02G002400.v7.0	109.032	6.76861	Up		Mebhlh17	Manes.02G002400.v7.0	124.325	6.95797	Up		Mebhlh24	Manes.02G148500.v7.0	0.0510091	-4.2931	Down
Mebhlh20	Manes.02G068800.v7.0	0	#NAME?	Down		Mebhlh20	Manes.02G068800.v7.0	0	#NAME?	Down		Mebhlh25	Manes.02G197900.v7.0	0.330178	-1.59868	Down
Mebhlh24	Manes.02G148500.v7.0	0.283676	-1.81768	Down		Mebhlh24	Manes.02G148500.v7.0	0.014037	-6.15463	Down		Mebhlh33	Manes.04G088800.v7.0	0	#NAME?	Down
Mebhlh29	Manes.03G165600.v7.0	2.59121	1.37363	Up		Mebhlh25	Manes.02G197900.v7.0	0.279071	-1.8413	Down		Mebhlh34	Manes.04G092400.v7.0	2.20534	1.141	Up
Mebhlh37	Manes.05G018200.v7.0	Inf	Inf	Up		Mebhlh29	Manes.03G165600.v7.0	2.2059	1.14137	Up		Mebhlh39	Manes.05G049900.v7.0	Inf	Inf	Up
Mebhlh39	Manes.05G049900.v7.0	Inf	Inf	Up		Mebhlh33	Manes.04G088800.v7.0	0	#NAME?	Down		Mebhlh40	Manes.05G075400.v7.0	Inf	Inf	Up
Mebhlh40	Manes.05G075400.v7.0	Inf	Inf	Up		Mebhlh37	Manes.05G018200.v7.0	Inf	Inf	Up		Mebhlh41	Manes.05G094700.v7.0	0.36541	-1.45241	Down
Mebhlh48	Manes.06G018700.v7.0	0	#NAME?	Down		Mebhlh39	Manes.05G049900.v7.0	Inf	Inf	Up		Mebhlh44	Manes.05G181100.v7.0	22.92	4.51853	Up
Mebhlh51	Manes.06G072600.v7.0	0.165454	-2.5955	Down		Mebhlh41	Manes.05G094700.v7.0	0.32441	-1.62411	Down		Mebhlh45	Manes.05G187300.v7.0	8.53322	3.09309	Up
Mebhlh54	Manes.06G094500.v7.0	0.00790033	-6.98387	Down		Mebhlh44	Manes.05G181100.v7.0	30.9419	4.95149	Up		Mebhlh51	Manes.06G072600.v7.0	0.150099	-2.73601	Down
Mebhlh57	Manes.06G125100.v7.0	0.195641	-2.35372	Down		Mebhlh48	Manes.06G018700.v7.0	26.1515	4.70882	Up		Mebhlh54	Manes.06G094500.v7.0	0	#NAME?	Down
Mebhlh58	Manes.06G125900.v7.0	10.827	3.43657	Up		Mebhlh51	Manes.06G072600.v7.0	0	#NAME?	Down		Mebhlh55	Manes.06G098500.v7.0	0.492875	-1.02071	Down
Mebhlh63	Manes.06G167700.v7.0	0.242508	-2.0439	Down		Mebhlh54	Manes.06G094500.v7.0	0	#NAME?	Down		Mebhlh57	Manes.06G125100.v7.0	0.0443328	-4.49548	Down
Mebhlh67	Manes.07G048600.v7.0	7.67898	2.94091	Up		Mebhlh57	Manes.06G125100.v7.0	0.341561	-1.54978	Down		Mebhlh58	Manes.06G125900.v7.0	21.3997	4.41952	Up
Mebhlh69	Manes.07G131700.v7.0	0.27374	-1.86912	Down		Mebhlh58	Manes.06G125900.v7.0	9.5925	3.26191	Up		Mebhlh63	Manes.06G167700.v7.0	0.152458	-2.71351	Down
Mebhlh75	Manes.08G123100.v7.0	8.34726	3.0613	Up		Mebhlh63	Manes.06G167700.v7.0	0.113861	-3.13465	Down		Mebhlh64	Manes.07G003800.v7.0	0.463545	-1.10922	Down
Mebhlh77	Manes.09G031000.v7.0	0.262215	-1.93118	Down		Mebhlh67	Manes.07G048600.v7.0	6.91293	2.7893	Up		Mebhlh67	Manes.07G048600.v7.0	15.95	3.99549	Up
Mebhlh87	Manes.11G029700.v7.0	10.1237	3.33966	Up		Mebhlh68	Manes.07G062000.v7.0	Inf	Inf	Up		Mebhlh69	Manes.07G131700.v7.0	0.0262394	-5.25212	Down
Mebhlh89	Manes.11G113400.v7.0	2.93605	1.55388	Up		Mebhlh69	Manes.07G131700.v7.0	0.0435408	-4.52149	Down		Mebhlh70	Manes.08G047200.v7.0	0.481542	-1.05427	Down
Mebhlh92	Manes.12G044000.v7.0	0.143843	-2.79743	Down		Mebhlh70	Manes.08G047200.v7.0	0.303898	-1.71834	Down		Mebhlh72	Manes.08G061000.v7.0	2.15813	1.10978	Up
Mebhlh96	Manes.12G104100.v7.0	8.38651	3.06807	Up		Mebhlh75	Manes.08G123100.v7.0	0.393457	-1.34572	Down		Mebhlh79	Manes.09G164100.v7.0	0.0700399	-3.83568	Down
Mebhlh97	Manes.12G119700.v7.0	0.0223211	-5.48545	Down		Mebhlh77	Manes.09G031000.v7.0	0.381462	-1.39039	Down		Mebhlh80	Manes.09G181800.v7.0	0.364774	-1.45492	Down
Mebhlh98	Manes.12G121100.v7.0	0.128919	-2.95547	Down		Mebhlh79	Manes.09G164100.v7.0	0.161753	-2.62814	Down		Mebhlh86	Manes.10G146400.v7.0	10.183	3.34809	Up
Mebhlh100	Manes.12G129500.v7.0	7.18539	2.84507	Up		Mebhlh80	Manes.09G181800.v7.0	0.313391	-1.67396	Down		Mebhlh87	Manes.11G029700.v7.0	3.93155	1.9751	Up
Mebhlh101	Manes.13G043000.v7.0	10.9847	3.45742	Up		Mebhlh86	Manes.10G146400.v7.0	12.6053	3.65596	Up		Mebhlh88	Manes.11G086600.v7.0	0.0437241	-4.51543	Down
Mebhlh103	Manes.13G104400.v7.0	0.164725	-2.60187	Down		Mebhlh87	Manes.11G029700.v7.0	2.46496	1.30156	Up		Mebhlh89	Manes.11G113400.v7.0	2.33199	1.22156	Up
Mebhlh104	Manes.13G105700.v7.0	Inf	Inf	Up		Mebhlh88	Manes.11G086600.v7.0	0.0376252	-4.73216	Down		Mebhlh92	Manes.12G044000.v7.0	0.171586	-2.54299	Down
Mebhlh105	Manes.13G105800.v7.0	52.4261	5.71221	Up		Mebhlh92	Manes.12G044000.v7.0	0.169781	-2.55826	Down		Mebhlh96	Manes.12G104100.v7.0	10.7136	3.42138	Up
Mebhlh108	Manes.14G013300.v7.0	0.394242	-1.34285	Down		Mebhlh96	Manes.12G104100.v7.0	17.3241	4.11471	Up		Mebhlh97	Manes.12G119700.v7.0	0.0730972	-3.77404	Down
Mebhlh112	Manes.14G045600.v7.0	5.16474	2.36869	Up		Mebhlh97	Manes.12G119700.v7.0	0.0454645	-4.45912	Down		Mebhlh98	Manes.12G121100.v7.0	0.0629594	-3.98943	Down
Mebhlh119	Manes.14G092200.v7.0	0.405814	-1.30111	Down		Mebhlh98	Manes.12G121100.v7.0	0.0237763	-5.39433	Down		Mebhlh100	Manes.12G129500.v7.0	87.2547	6.44716	Up
Mebhlh120	Manes.14G097100.v7.0	0.196472	-2.34761	Down		Mebhlh100	Manes.12G129500.v7.0	35.6272	5.15491	Up		Mebhlh102	Manes.13G052300.v7.0	13.348	3.73855	Up
Mebhlh124	Manes.15G023600.v7.0	0.107849	-3.21292	Down		Mebhlh103	Manes.13G104400.v7.0	0.09999	-3.32207	Down		Mebhlh103	Manes.13G104400.v7.0	0.0788813	-3.66417	Down
Mebhlh129	Manes.15G182700.v7.0	0.476826	-1.06847	Down		Mebhlh104	Manes.13G105700.v7.0	Inf	Inf	Up		Mebhlh104	Manes.13G105700.v7.0	Inf	Inf	Up
Mebhlh134	Manes.16G038200.v7.0	116.735	6.8671	Up		Mebhlh105	Manes.13G105800.v7.0	89.4035	6.48226	Up		Mebhlh105	Manes.13G105800.v7.0	21.7061	4.44003	Up
Mebhlh135	Manes.16G090000.v7.0	2.12216	1.08553	Up		Mebhlh114	Manes.14G067000.v7.0	125.591	6.97259	Up		Mebhlh114	Manes.14G067000.v7.0	292.563	8.1926	Up
Mebhlh137	Manes.16G101000.v7.0	21.212	4.40681	Up		Mebhlh119	Manes.14G092200.v7.0	0.227326	-2.13717	Down		Mebhlh115	Manes.14G072600.v7.0	2.51373	1.32983	Up
Mebhlh140	Manes.17G055000.v7.0	0.435746	-1.19844	Down		Mebhlh120	Manes.14G097100.v7.0	0.0762273	-3.71355	Down		Mebhlh119	Manes.14G092200.v7.0	0.281872	-1.82689	Down
						Mebhlh124	Manes.15G023600.v7.0	0	#NAME?	Down		Mebhlh120	Manes.14G097100.v7.0	0.435523	-1.19918	Down
						Mebhlh129	Manes.15G182700.v7.0	0.357394	-1.48441	Down		Mebhlh124	Manes.15G023600.v7.0	0	#NAME?	Down
						Mebhlh134	Manes.16G038200.v7.0	131.836	7.0426	Up		Mebhlh134	Manes.16G038200.v7.0	185.709	7.5369	Up
						Mebhlh137	Manes.16G101000.v7.0	13.1418	3.71609	Up		Mebhlh137	Manes.16G101000.v7.0	8.13901	3.02485	Up
						Mebhlh140	Manes.17G055000.v7.0	0.221842	-2.1724	Down		Mebhlh140	Manes.17G055000.v7.0	0.304252	-1.71666	Down
						Mebhlh145	Manes.18G050100.v7.0	4.499	2.16961	Up		Mebhlh142	Manes.18G039500.v7.0	Inf	Inf	Up
												Mebhlh145	Manes.18G050100.v7.0	5.31313	2.40956	Up
